# Supplementary material for: Metabolic diversity of human macrophages: potential influence on Staphylococcus aureus intracellular survival
Source: Infect Immun. 2024 Jan 5;92(2):e00474-23. doi: 10.1128/iai.00474-23 (PMC10863412; doi:10.1128/iai.00474-23)
Supplement: Data Set S1 — Tn-seq essential summary. [file iai.00474-23-s0001.xlsx]

## Sheet: Sheet1
				Outgrowth control					Untreated					IL-10
Locus tag	Old locus tag	Pan gene symbol	Product	log2 Fold Change	adjusted p-value	Uncertainty	Essentiality (<0.01)	Essentiality (<0.05)	log2 Fold Change	adjusted p-value	Uncertainty	Essentiality (<0.01)	Essentiality (<0.05)	log2 Fold Change	adjusted p-value	Uncertainty	Essentiality (<0.01)	Essentiality (<0.05)
SAUSA300_RS00010	SAUSA300_0001	dnaA	chromosomal replication initiator protein DnaA	-1.03157	0.0881654	0.0812083	Not Essential	Not Essential	-0.927002	0.3887	0.252308	Not Essential	Not Essential	-1.48169	0.145382	0.434115	Not Essential	Not Essential
SAUSA300_RS00015	SAUSA300_0002	dnaN	DNA polymerase III subunit beta	-1.37534	0.0235633	0.129819	Not Essential	Not Essential	-0.601249	0.604875	0.165205	Not Essential	Not Essential	-0.0308779	0.986513	0.0864957	Not Essential	Not Essential
SAUSA300_RS00020	SAUSA300_0003	-	RNA-binding protein	-3.6636	0.0076357	0.0208811	Not Essential	Essential	-3.63525	0.0813208	0.00357237	Not Essential	Not Essential	-4.86012	0.0397623	3.29e-05	Not Essential	Essential
SAUSA300_RS00025	SAUSA300_0004	recF	DNA replication and repair protein RecF	-9.2437	1.11e-22	1.11e-15	Essential	Essential	-6.58833	1.06e-07	2.28e-08	Essential	Essential	-9.52969	7.07e-18	0	Essential	Essential
SAUSA300_RS00030	SAUSA300_0005	gyrB	DNA gyrase subunit B	-1.15156	0.00854695	0.095054	Not Essential	Not Essential	-1.21443	0.155368	0.362035	Not Essential	Not Essential	-1.64303	0.0368266	0.485331	Not Essential	Not Essential
SAUSA300_RS00035	SAUSA300_0006	gyrA	DNA gyrase subunit A	-2.00877	3.26e-08	0.330677	Not Essential	Not Essential	-1.70467	0.00924332	0.395123	Not Essential	Not Essential	-2.25072	0.000223975	0.191257	Not Essential	Not Essential
SAUSA300_RS00040	SAUSA300_0007	nnrD	NAD(P)H-hydrate dehydratase	0.00434473	0.996202	0	Not Essential	Not Essential	0.606913	0.69233	0	Not Essential	Not Essential	0.115976	0.950384	0	Not Essential	Not Essential
SAUSA300_RS00045	SAUSA300_0008	hutH	histidine ammonia-lyase	0.96818	0.0853015	0	Not Essential	Not Essential	1.19044	0.206814	0	Not Essential	Not Essential	1.05747	0.25219	0	Not Essential	Not Essential
SAUSA300_RS00050	SAUSA300_0009	serS	serine--tRNA ligase	-9.23648	1.27e-21	1.33e-15	Essential	Essential	-6.63359	5.92e-08	1.83e-08	Essential	Essential	-9.38625	3.13e-16	0	Essential	Essential
SAUSA300_RS00055	SAUSA300_0010	-	branched-chain amino acid ABC transporter permease	0.689307	0.425322	0	Not Essential	Not Essential	1.71636	0.160536	0	Not Essential	Not Essential	1.30027	0.337984	0	Not Essential	Not Essential
SAUSA300_RS00060	SAUSA300_0011	-	membrane protein	0.947639	0.303944	0	Not Essential	Not Essential	1.69618	0.327158	0	Not Essential	Not Essential	0.525149	0.825795	0	Not Essential	Not Essential
SAUSA300_RS00065	SAUSA300_0012	metX	homoserine O-acetyltransferase	-0.313681	0.73483	0.0379617	Not Essential	Not Essential	0.457098	0.73259	0	Not Essential	Not Essential	0.176589	0.915657	0	Not Essential	Not Essential
SAUSA300_RS00070	SAUSA300_0013	-	membrane protein	0.327254	0.667413	0	Not Essential	Not Essential	0.472566	0.708354	0	Not Essential	Not Essential	0.0929325	0.949707	0	Not Essential	Not Essential
SAUSA300_RS00075	SAUSA300_0014	gdpP	DHH family phosphoesterase	-10.0503	4e-28	0	Essential	Essential	-7.37786	5.84e-11	4.1e-10	Essential	Essential	-10.7123	6.2e-28	0	Essential	Essential
SAUSA300_RS00080	SAUSA300_0015	rplI	50S ribosomal protein L9	-7.58516	2.47e-12	1.18e-10	Essential	Essential	-5.05302	0.00120658	2.1e-05	Essential	Essential	-6.65078	9.17e-05	4.7e-09	Essential	Essential
SAUSA300_RS00085	SAUSA300_0016	dnaC	replicative DNA helicase	-9.35533	2.49e-23	4.44e-16	Essential	Essential	-6.62865	7.41e-08	1.87e-08	Essential	Essential	-9.51732	1.88e-16	0	Essential	Essential
SAUSA300_RS00090	SAUSA300_0017	purA	adenylosuccinate synthetase	-1.5061	0.00671764	0.157082	Not Essential	Not Essential	-0.975719	0.372964	0.268653	Not Essential	Not Essential	-1.17395	0.219632	0.30321	Not Essential	Not Essential
SAUSA300_RS00095	SAUSA300_0018	trnaE	tRNA-Glu	-2.42782	0.338795	0.43709	Not Essential	Not Essential	-1.79748	0.466654	0.347803	Not Essential	Not Essential	-3.20576	NA	0.015698	Not Essential	Not Essential
SAUSA300_RS00100	SAUSA300_0019	trnaD	tRNA-Asp	-2.2034	0.379639	0.431298	Not Essential	Not Essential	-1.37181	NA	0.434745	Not Essential	Not Essential	-2.86879	NA	0.0425333	Not Essential	Not Essential
SAUSA300_RS00105	SAUSA300_0020	walR	DNA-binding response regulator	-8.34106	6.66e-16	7.95e-13	Essential	Essential	-5.62826	5.79e-05	1.9e-06	Essential	Essential	-8.25258	2.77e-10	2.55e-13	Essential	Essential
SAUSA300_RS00110	SAUSA300_0021	walK	cell wall metabolism sensor histidine kinase WalK	-10.1055	4.8e-28	0	Essential	Essential	-7.46324	3.02e-11	2.6e-10	Essential	Essential	-10.7035	1.25e-26	0	Essential	Essential
SAUSA300_RS00115	SAUSA300_0022	walH	hypothetical protein	0.321995	0.674648	0	Not Essential	Not Essential	0.530011	0.619485	0	Not Essential	Not Essential	1.02525	0.316242	0	Not Essential	Not Essential
SAUSA300_RS00120	SAUSA300_0023	walI	hypothetical protein	0.534469	0.579255	0	Not Essential	Not Essential	-0.279826	0.870445	0.110188	Not Essential	Not Essential	0.880877	0.545596	0	Not Essential	Not Essential
SAUSA300_RS00125	SAUSA300_0024	walJ	MBL fold metallo-hydrolase	-0.73888	0.360557	0.057235	Not Essential	Not Essential	-0.588497	0.675576	0.162507	Not Essential	Not Essential	-1.20967	0.388228	0.316552	Not Essential	Not Essential
SAUSA300_RS00130	SAUSA300_0025	adsA	multifunctional 2',3'-cyclic-nucleotide 2'-phosphodiesterase/5'-nucleotidase/3'-nucleotidase	-0.203768	0.733856	0.0348337	Not Essential	Not Essential	-0.576186	0.533792	0.159948	Not Essential	Not Essential	0.22686	0.844171	0	Not Essential	Not Essential
SAUSA300_RS00135	SAUSA300_0026	orfX	23S rRNA (pseudouridine(1915)-N(3))-methyltransferase RlmH	-0.714392	0.711201	0.0557162	Not Essential	Not Essential	-3.38129	0.114189	0.00793856	Not Essential	Not Essential	-4.53967	0.0688162	0.000126625	Not Essential	Not Essential
SAUSA300_RS00140	SAUSA300_0027	-	hypothetical protein	0.167285	0.814778	0	Not Essential	Not Essential	0.339525	0.74643	0	Not Essential	Not Essential	0.37987	0.738555	0	Not Essential	Not Essential
SAUSA300_RS00145	SAUSA300_0028	tnp	IS6 family transposase IS431mec	0.132576	0.902485	0	Not Essential	Not Essential	-0.0885362	0.965252	0.0878141	Not Essential	Not Essential	-0.073766	0.968793	0.0897658	Not Essential	Not Essential
SAUSA300_RS00150	#N/A	#N/A	#N/A	1.33722	0.406217	0	Not Essential	Not Essential	0.775926	0.738809	0	Not Essential	Not Essential	0.844151	0.794177	0	Not Essential	Not Essential
SAUSA300_RS00155	SAUSA300_0030	ugpQ	glycerophosphoryl diester phosphodiesterase	0.356748	0.688683	0	Not Essential	Not Essential	-0.206458	0.904732	0.100851	Not Essential	Not Essential	0.558461	0.743295	0	Not Essential	Not Essential
SAUSA300_RS00160	SAUSA300_0031	maoC	hypothetical protein	1.46573	0.0935062	0	Not Essential	Not Essential	1.6308	0.315838	0	Not Essential	Not Essential	1.35027	0.501089	0	Not Essential	Not Essential
SAUSA300_RS00165	SAUSA300_0032	mecA	PBP2a family beta-lactam-resistant peptidoglycan transpeptidase MecA	1.43362	0.000467929	0	Not Essential	Not Essential	1.00072	0.177413	0	Not Essential	Not Essential	0.94561	0.240933	0	Not Essential	Not Essential
SAUSA300_RS00170	SAUSA300_0033	mecR1	beta-lactam sensor/signal transducer MecR1	0.956611	0.155354	0	Not Essential	Not Essential	1.17294	0.289902	0	Not Essential	Not Essential	0.986976	0.360719	0	Not Essential	Not Essential
SAUSA300_RS00175	SAUSA300_0035	rplL	type I restriction endonuclease	0.887552	0.5634	0	Not Essential	Not Essential	1.15563	0.58687	0	Not Essential	Not Essential	1.18855	0.662656	0	Not Essential	Not Essential
SAUSA300_RS00180	SAUSA300_0034	-	IS5/IS1182 family transposase	1.56368	0.000315809	0	Not Essential	Not Essential	1.80344	0.0406433	0	Not Essential	Not Essential	2.34861	0.00204166	0	Not Essential	Not Essential
SAUSA300_RS00185	SAUSA300_0036	-	hypothetical protein	-0.39486	0.750098	0.0406706	Not Essential	Not Essential	-1.10067	0.553182	0.314802	Not Essential	Not Essential	-1.54688	0.492084	0.465938	Not Essential	Not Essential
SAUSA300_RS00190	0	0	hypothetical protein	0.748522	0.540805	0	Not Essential	Not Essential	0.322354	0.888765	0	Not Essential	Not Essential	-0.508522	0.862754	0.138091	Not Essential	Not Essential
SAUSA300_RS00195	0	0	hypothetical protein	2.49388	0.00576824	0	Not Essential	Not Essential	3.01546	0.0554021	0	Not Essential	Not Essential	1.68029	0.402714	0	Not Essential	Not Essential
SAUSA300_RS00200	SAUSA300_0037	ccrB	recombinase RecB	0.875493	0.0777323	0	Not Essential	Not Essential	1.08837	0.191699	0	Not Essential	Not Essential	0.9908	0.307565	0	Not Essential	Not Essential
SAUSA300_RS00205	SAUSA300_0038	ccrA	recombinase RecA	1.75798	0.00277846	0	Not Essential	Not Essential	2.09419	0.0370907	0	Not Essential	Not Essential	1.46947	0.142034	0	Not Essential	Not Essential
SAUSA300_RS00210	SAUSA300_0039	-	hypothetical protein	0.932481	0.0613404	0	Not Essential	Not Essential	1.49346	0.0512808	0	Not Essential	Not Essential	1.12598	0.145852	0	Not Essential	Not Essential
SAUSA300_RS00215	SAUSA300_0040	-	hypothetical protein	-0.341959	0.806555	0.038864	Not Essential	Not Essential	-2.40094	0.195481	0.112593	Not Essential	Not Essential	-1.8454	0.430202	0.379761	Not Essential	Not Essential
SAUSA300_RS00220	SAUSA300_0041	-	hypothetical protein	0.900656	0.111326	0	Not Essential	Not Essential	1.55231	0.102184	0	Not Essential	Not Essential	1.65346	0.0628369	0	Not Essential	Not Essential
SAUSA300_RS00225	SAUSA300_0042	-	ATPase AAA	0.966068	0.0369572	0	Not Essential	Not Essential	1.10675	0.189905	0	Not Essential	Not Essential	1.19146	0.124911	0	Not Essential	Not Essential
SAUSA300_RS00230	#N/A	#N/A	#N/A	1.29095	0.239146	0	Not Essential	Not Essential	0.887928	0.647624	0	Not Essential	Not Essential	-0.57869	0.82707	0.149249	Not Essential	Not Essential
SAUSA300_RS00235	SAUSA300_0044	-	MBL fold metallo-hydrolase	0.4869	0.516625	0	Not Essential	Not Essential	1.51234	0.151258	0	Not Essential	Not Essential	0.415969	0.777761	0	Not Essential	Not Essential
SAUSA300_RS00240	SAUSA300_0045	-	HNH endonuclease	0.429308	0.68926	0	Not Essential	Not Essential	-0.375544	0.85835	0.123987	Not Essential	Not Essential	0.259059	0.912686	0	Not Essential	Not Essential
SAUSA300_RS00245	SAUSA300_0046	-	hypothetical protein	-0.272871	0.790944	0.0367324	Not Essential	Not Essential	0.381251	0.825246	0	Not Essential	Not Essential	0.0574217	0.982229	0	Not Essential	Not Essential
SAUSA300_RS00250	SAUSA300_0047	-	HNH endonuclease	0.6432	0.315321	0	Not Essential	Not Essential	0.267975	0.837578	0	Not Essential	Not Essential	-1.12048	0.291005	0.28418	Not Essential	Not Essential
SAUSA300_RS00255	SAUSA300_0048	-	hypothetical protein	-0.226573	0.8928	0.035436	Not Essential	Not Essential	-3.79024	0.0632029	0.00215343	Not Essential	Not Essential	0.858709	0.767136	0	Not Essential	Not Essential
SAUSA300_RS00260	SAUSA300_0049	-	hypothetical protein	-0.356525	0.76262	0.0393457	Not Essential	Not Essential	0.315805	0.884388	0	Not Essential	Not Essential	1.4007	0.4739	0	Not Essential	Not Essential
SAUSA300_RS00265	SAUSA300_0050	-	hypothetical protein	-1.0147	0.29077	0.0794798	Not Essential	Not Essential	-0.0252308	0.993534	0.0816994	Not Essential	Not Essential	-0.710714	0.737127	0.173583	Not Essential	Not Essential
SAUSA300_RS00270	0	0	hypothetical protein	0.756727	0.663515	0	Not Essential	Not Essential	0.536216	0.841273	0	Not Essential	Not Essential	0.479729	0.89127	0	Not Essential	Not Essential
SAUSA300_RS00275	SAUSA300_0053	speG	spermidine N1-acetyltransferase	1.57279	0.0380916	0	Not Essential	Not Essential	2.27856	0.072943	0	Not Essential	Not Essential	2.11645	0.102686	0	Not Essential	Not Essential
SAUSA300_RS00280	SAUSA300_0055	adhC	alcohol dehydrogenase	0.476935	0.493305	0	Not Essential	Not Essential	0.938271	0.387618	0	Not Essential	Not Essential	0.483789	0.705642	0	Not Essential	Not Essential
SAUSA300_RS00285	0	0	hypothetical protein	1.63916	0.208092	0	Not Essential	Not Essential	0.152425	0.956953	0	Not Essential	Not Essential	-0.0216093	0.996862	0.0858166	Not Essential	Not Essential
SAUSA300_RS00290	SAUSA300_0056	-	hypothetical protein	1.29503	0.219577	0	Not Essential	Not Essential	1.26409	0.423256	0	Not Essential	Not Essential	0.52512	0.815751	0	Not Essential	Not Essential
SAUSA300_RS00295	SAUSA300_0057	-	hypothetical protein	1.59194	0.112551	0	Not Essential	Not Essential	2.4197	0.145481	0	Not Essential	Not Essential	1.8691	0.390538	0	Not Essential	Not Essential
SAUSA300_RS00300	SAUSA300_0059	-	hypothetical protein	0.852138	0.398007	0	Not Essential	Not Essential	-0.509359	0.802942	0.146805	Not Essential	Not Essential	1.07454	0.621645	0	Not Essential	Not Essential
SAUSA300_RS00305	SAUSA300_0060	-	IS3 family transposase	0.930261	0.142425	0	Not Essential	Not Essential	0.322468	0.842761	0	Not Essential	Not Essential	1.39844	0.249886	0	Not Essential	Not Essential
SAUSA300_RS00310	SAUSA300_0061	arcC	carbamate kinase	1.45053	0.0173401	0	Not Essential	Not Essential	1.11708	0.356609	0	Not Essential	Not Essential	1.63424	0.145852	0	Not Essential	Not Essential
SAUSA300_RS00315	SAUSA300_0062	arcB	ornithine carbamoyltransferase 1, catabolic	1.66296	0.0127302	0	Not Essential	Not Essential	2.10972	0.0595802	0	Not Essential	Not Essential	1.96529	0.110969	0	Not Essential	Not Essential
SAUSA300_RS00320	SAUSA300_0063	-	Crp/Fnr family transcriptional regulator	1.28201	0.0476519	0	Not Essential	Not Essential	0.992611	0.391743	0	Not Essential	Not Essential	1.14032	0.371171	0	Not Essential	Not Essential
SAUSA300_RS00325	SAUSA300_0064	arcD	arginine-ornithine antiporter	1.92837	8.5e-06	0	Not Essential	Not Essential	2.41693	0.000411561	0	Not Essential	Not Essential	2.60365	0.000102257	0	Not Essential	Not Essential
SAUSA300_RS00330	SAUSA300_0065	arcA	arginine deiminase	1.40572	0.110585	0	Not Essential	Not Essential	1.859	0.247091	0	Not Essential	Not Essential	1.20651	0.521588	0	Not Essential	Not Essential
SAUSA300_RS00335	SAUSA300_0066	argR	ArgR family transcriptional regulator	1.36119	0.0693743	0	Not Essential	Not Essential	2.19368	0.142475	0	Not Essential	Not Essential	1.39191	0.395547	0	Not Essential	Not Essential
SAUSA300_RS00340	SAUSA300_0067	-	universal stress protein	1.33441	0.130884	0	Not Essential	Not Essential	1.48538	0.349162	0	Not Essential	Not Essential	1.58286	0.310018	0	Not Essential	Not Essential
SAUSA300_RS00345	#N/A	#N/A	#N/A	0.675812	0.595881	0	Not Essential	Not Essential	0.650924	0.767732	0	Not Essential	Not Essential	1.13465	0.655029	0	Not Essential	Not Essential
SAUSA300_RS00350	#N/A	#N/A	#N/A	-0.813609	0.455333	0.062276	Not Essential	Not Essential	0.0272215	0.993534	0	Not Essential	Not Essential	0.294114	0.909084	0	Not Essential	Not Essential
SAUSA300_RS00355	SAUSA300_0070	-	lysophospholipase	1.41277	0.0210582	0	Not Essential	Not Essential	1.48114	0.167658	0	Not Essential	Not Essential	2.09826	0.0579146	0	Not Essential	Not Essential
SAUSA300_RS00360	SAUSA300_0071	-	IS110 family transposase	1.62259	0.00837295	0	Not Essential	Not Essential	2.17791	0.0580545	0	Not Essential	Not Essential	1.9512	0.0628369	0	Not Essential	Not Essential
SAUSA300_RS00365	SAUSA300_0072	-	methyltransferase	1.06684	0.235058	0	Not Essential	Not Essential	0.742946	0.644009	0	Not Essential	Not Essential	1.15797	0.477951	0	Not Essential	Not Essential
SAUSA300_RS00370	SAUSA300_0073	-	nickel ABC transporter substrate-binding protein	0.303108	0.652951	0	Not Essential	Not Essential	-0.152083	0.90749	0.0945564	Not Essential	Not Essential	1.17115	0.213948	0	Not Essential	Not Essential
SAUSA300_RS00375	SAUSA300_0074	opp-3B	ABC transporter permease	0.518393	0.486531	0	Not Essential	Not Essential	0.3652	0.793812	0	Not Essential	Not Essential	-0.120884	0.941767	0.0936124	Not Essential	Not Essential
SAUSA300_RS00380	SAUSA300_0075	opp-3C	ABC transporter permease	0.377703	0.69102	0	Not Essential	Not Essential	0.0156754	0.994796	0	Not Essential	Not Essential	0.852877	0.632061	0	Not Essential	Not Essential
SAUSA300_RS00385	SAUSA300_0076	-	ABC transporter ATP-binding protein	0.386728	0.670711	0	Not Essential	Not Essential	0.304074	0.849366	0	Not Essential	Not Essential	0.571739	0.737441	0	Not Essential	Not Essential
SAUSA300_RS00390	SAUSA300_0077	-	NAD+ synthetase	1.81422	0.00373271	0	Not Essential	Not Essential	2.09558	0.049869	0	Not Essential	Not Essential	2.09773	0.0846692	0	Not Essential	Not Essential
SAUSA300_RS00395	SAUSA300_0078	copA	copper-translocating P-type ATPase	0.488595	0.340514	0	Not Essential	Not Essential	0.785942	0.342859	0	Not Essential	Not Essential	0.603274	0.495239	0	Not Essential	Not Essential
SAUSA300_RS00400	SAUSA300_0079	-	hypothetical protein	1.58811	0.0201568	0	Not Essential	Not Essential	1.25588	0.351707	0	Not Essential	Not Essential	1.86189	0.225743	0	Not Essential	Not Essential
SAUSA300_RS00405	0	0	hypothetical protein	1.91361	0.17867	0	Not Essential	Not Essential	2.62162	0.161291	0	Not Essential	Not Essential	2.91864	0.215622	0	Not Essential	Not Essential
SAUSA300_RS00410	SAUSA300_0080	-	hypothetical protein	0.725988	0.752385	0	Not Essential	Not Essential	-2.31934	0.337769	0.134871	Not Essential	Not Essential	1.35424	NA	0	Not Essential	Not Essential
SAUSA300_RS00415	SAUSA300_0081	-	hypothetical protein	1.35808	0.000180453	0	Not Essential	Not Essential	1.79414	0.00950961	0	Not Essential	Not Essential	2.0662	0.00100511	0	Not Essential	Not Essential
SAUSA300_RS00420	SAUSA300_0082	-	dihydrouridine synthase	0.221603	0.871057	0	Not Essential	Not Essential	0.27472	0.907676	0	Not Essential	Not Essential	0.797301	0.748996	0	Not Essential	Not Essential
SAUSA300_RS00425	0	0	hypothetical protein	1.87032	0.146713	0	Not Essential	Not Essential	2.60244	0.184289	0	Not Essential	Not Essential	2.08862	0.389046	0	Not Essential	Not Essential
SAUSA300_RS00430	SAUSA300_0083	tauE	anion permease	1.28818	0.0211009	0	Not Essential	Not Essential	1.51737	0.164362	0	Not Essential	Not Essential	1.58065	0.102466	0	Not Essential	Not Essential
SAUSA300_RS00435	SAUSA300_0084	cstR	hypothetical protein	0.315592	0.830174	0	Not Essential	Not Essential	2.01565	0.30084	0	Not Essential	Not Essential	0.883205	0.744755	0	Not Essential	Not Essential
SAUSA300_RS00440	SAUSA300_0085	cstA	dihydroneopterin aldolase	0.869427	0.169017	0	Not Essential	Not Essential	0.843272	0.427553	0	Not Essential	Not Essential	1.41496	0.136579	0	Not Essential	Not Essential
SAUSA300_RS00445	SAUSA300_0086	cstB	MBL fold metallo-hydrolase	0.648542	0.277272	0	Not Essential	Not Essential	1.12232	0.263194	0	Not Essential	Not Essential	1.02546	0.276362	0	Not Essential	Not Essential
SAUSA300_RS00450	#N/A	#N/A	#N/A	1.17722	0.032712	0	Not Essential	Not Essential	1.18647	0.173433	0	Not Essential	Not Essential	1.27845	0.156912	0	Not Essential	Not Essential
SAUSA300_RS00455	SAUSA300_0088	-	hypothetical protein	-4.22464	0.0232086	0.00284562	Not Essential	Essential	-3.01566	0.191024	0.0233165	Not Essential	Not Essential	-4.10059	0.129361	0.000713397	Not Essential	Not Essential
SAUSA300_RS00460	SAUSA300_0089	-	tRNA-dihydrouridine synthase	-0.347006	0.713652	0.0390296	Not Essential	Not Essential	-0.165313	0.924129	0.0960417	Not Essential	Not Essential	0.337504	0.858426	0	Not Essential	Not Essential
SAUSA300_RS00465	0	0	hypothetical protein	-0.502573	0.717307	0.0448786	Not Essential	Not Essential	0.965574	0.631184	0	Not Essential	Not Essential	1.14005	0.645622	0	Not Essential	Not Essential
SAUSA300_RS00470	SAUSA300_0090	-	transcriptional regulator	0.570911	0.649614	0	Not Essential	Not Essential	0.949779	0.628348	0	Not Essential	Not Essential	-0.93537	0.724294	0.226887	Not Essential	Not Essential
SAUSA300_RS00475	SAUSA300_0091	-	MFS transporter	1.52676	0.000534125	0	Not Essential	Not Essential	1.78228	0.0318999	0	Not Essential	Not Essential	1.90605	0.0153624	0	Not Essential	Not Essential
SAUSA300_RS00480	SAUSA300_0092	-	flavodoxin family protein	-0.436745	0.713652	0.0422181	Not Essential	Not Essential	-0.789941	0.674805	0.211142	Not Essential	Not Essential	-0.378433	0.882653	0.120223	Not Essential	Not Essential
SAUSA300_RS00485	SAUSA300_0093	-	LysR family transcriptional regulator	0.981476	0.0983245	0	Not Essential	Not Essential	1.02086	0.325051	0	Not Essential	Not Essential	0.982642	0.429589	0	Not Essential	Not Essential
SAUSA300_RS00490	SAUSA300_0094	-	DUF4865 domain-containing protein	1.35563	0.0365599	0	Not Essential	Not Essential	0.887108	0.527341	0	Not Essential	Not Essential	2.02018	0.151644	0	Not Essential	Not Essential
SAUSA300_RS00495	SAUSA300_0095	-	LysR family transcriptional regulator	0.4921	0.522	0	Not Essential	Not Essential	1.03316	0.396483	0	Not Essential	Not Essential	0.583329	0.65629	0	Not Essential	Not Essential
SAUSA300_RS00500	SAUSA300_0096	-	hypothetical protein	1.55824	0.0168412	0	Not Essential	Not Essential	1.98703	0.0852771	0	Not Essential	Not Essential	2.21289	0.0579644	0	Not Essential	Not Essential
SAUSA300_RS00505	SAUSA300_0097	-	ATPase	0.899452	0.0096969	0	Not Essential	Not Essential	1.45269	0.0119567	0	Not Essential	Not Essential	1.05664	0.0882336	0	Not Essential	Not Essential
SAUSA300_RS00510	SAUSA300_0098	-	hypothetical protein	0.740436	0.461445	0	Not Essential	Not Essential	-1.15426	0.513342	0.336448	Not Essential	Not Essential	-0.467935	0.840154	0.132143	Not Essential	Not Essential
SAUSA300_RS00515	SAUSA300_0099	plc	1-phosphatidylinositol phosphodiesterase	1.55554	0.00836852	0	Not Essential	Not Essential	2.0246	0.0554021	0	Not Essential	Not Essential	1.71175	0.112129	0	Not Essential	Not Essential
SAUSA300_RS00520	SAUSA300_0100	csa1A	tandem-type lipoprotein	0.0392718	0.966534	0	Not Essential	Not Essential	0.863791	0.474777	0	Not Essential	Not Essential	-0.61572	0.657634	0.155614	Not Essential	Not Essential
SAUSA300_RS00525	SAUSA300_0101	-	tandem-type lipoprotein	0.477176	0.567368	0	Not Essential	Not Essential	0.374519	0.791477	0	Not Essential	Not Essential	0.855199	0.555504	0	Not Essential	Not Essential
SAUSA300_RS00530	SAUSA300_0102	-	tandem-type lipoprotein	0.98939	0.144675	0	Not Essential	Not Essential	0.945972	0.440438	0	Not Essential	Not Essential	1.18838	0.375833	0	Not Essential	Not Essential
SAUSA300_RS00535	SAUSA300_0103	-	tandem-type lipoprotein	0.543263	0.687808	0	Not Essential	Not Essential	2.01151	0.275345	0	Not Essential	Not Essential	-0.40893	0.90254	0.124108	Not Essential	Not Essential
SAUSA300_RS00540	SAUSA300_0104	-	AraC family transcriptional regulator	0.829282	0.0723764	0	Not Essential	Not Essential	1.4094	0.0712793	0	Not Essential	Not Essential	0.471806	0.632061	0	Not Essential	Not Essential
SAUSA300_RS00545	SAUSA300_0105	-	amidohydrolase	0.601326	0.439887	0	Not Essential	Not Essential	-1.05338	0.396627	0.296622	Not Essential	Not Essential	1.08571	0.413649	0	Not Essential	Not Essential
SAUSA300_RS00550	SAUSA300_0106	norC	MFS transporter	0.686676	0.217213	0	Not Essential	Not Essential	0.42997	0.688253	0	Not Essential	Not Essential	0.93245	0.320807	0	Not Essential	Not Essential
SAUSA300_RS00555	SAUSA300_0107	nptA	Na/Pi cotransporter	-0.651966	0.246955	0.0521152	Not Essential	Not Essential	-1.52362	0.095908	0.489052	Not Essential	Not Essential	-2.39692	0.0024968	0.140248	Not Essential	Not Essential
SAUSA300_RS00560	SAUSA300_0108	-	oleate hydratase	0.789282	0.139957	0	Not Essential	Not Essential	0.739252	0.448111	0	Not Essential	Not Essential	1.3334	0.0954959	0	Not Essential	Not Essential
SAUSA300_RS00565	SAUSA300_0109	-	EamA family transporter	1.63126	0.00152279	0	Not Essential	Not Essential	1.91934	0.0377278	0	Not Essential	Not Essential	2.0734	0.0280892	0	Not Essential	Not Essential
SAUSA300_RS00570	SAUSA300_0110	norG	PLP-dependent amiNotransferase family protein	1.73681	8.28e-05	0	Not Essential	Not Essential	1.91748	0.00904002	0	Not Essential	Not Essential	2.03929	0.00277073	0	Not Essential	Not Essential
SAUSA300_RS00575	SAUSA300_0111	-	hypothetical protein	1.19129	0.138856	0	Not Essential	Not Essential	1.81035	0.163614	0	Not Essential	Not Essential	1.56795	0.238948	0	Not Essential	Not Essential
SAUSA300_RS00580	SAUSA300_0112	lctP1	L-lactate permease	0.132272	0.846706	0	Not Essential	Not Essential	0.115174	0.933031	0	Not Essential	Not Essential	0.11744	0.927944	0	Not Essential	Not Essential
SAUSA300_RS00585	SAUSA300_0113	spa	peptidoglycan-binding protein LysM	0.650952	0.38391	0	Not Essential	Not Essential	1.06863	0.370859	0	Not Essential	Not Essential	1.04675	0.383468	0	Not Essential	Not Essential
SAUSA300_RS00590	SAUSA300_0114	sarS	transcriptional regulator	0.890254	0.243273	0	Not Essential	Not Essential	1.69426	0.142475	0	Not Essential	Not Essential	1.90272	0.141215	0	Not Essential	Not Essential
SAUSA300_RS00595	SAUSA300_0115	sirC	iron ABC transporter permease	2.21919	3.63e-05	0	Not Essential	Not Essential	2.54528	0.00762334	0	Not Essential	Not Essential	2.95135	0.00229011	0	Not Essential	Not Essential
SAUSA300_RS00600	SAUSA300_0116	sirB	iron ABC transporter permease	0.315331	0.694564	0	Not Essential	Not Essential	1.11282	0.354355	0	Not Essential	Not Essential	1.24079	0.280016	0	Not Essential	Not Essential
SAUSA300_RS00605	SAUSA300_0117	sirA	iron ABC transporter substrate-binding protein	-0.095265	0.915481	0.0322675	Not Essential	Not Essential	0.141848	0.930433	0	Not Essential	Not Essential	-1.08576	0.379359	0.272434	Not Essential	Not Essential
SAUSA300_RS00610	SAUSA300_0118	sbnA	siderophore biosynthesis protein SbnA	0.235341	0.80904	0	Not Essential	Not Essential	0.429685	0.788085	0	Not Essential	Not Essential	0.0402205	0.986649	0	Not Essential	Not Essential
SAUSA300_RS00615	SAUSA300_0119	sbnB	2,3-diaminopropionate biosynthesis protein SbnB	1.08353	0.116764	0	Not Essential	Not Essential	1.55169	0.185392	0	Not Essential	Not Essential	0.92628	0.53225	0	Not Essential	Not Essential
SAUSA300_RS00620	SAUSA300_0120	sbnC	IucA/IucC family siderophore biosynthesis protein	0.499972	0.382683	0	Not Essential	Not Essential	0.512256	0.580305	0	Not Essential	Not Essential	0.456	0.652371	0	Not Essential	Not Essential
SAUSA300_RS00625	SAUSA300_0121	sbnD	MFS transporter	0.837124	0.199845	0	Not Essential	Not Essential	0.776905	0.460544	0	Not Essential	Not Essential	0.624488	0.625533	0	Not Essential	Not Essential
SAUSA300_RS00630	SAUSA300_0122	sbnE	IucA/IucC family siderophore biosynthesis protein	0.919699	0.0787408	0	Not Essential	Not Essential	1.21949	0.166193	0	Not Essential	Not Essential	1.57685	0.0648482	0	Not Essential	Not Essential
SAUSA300_RS00635	SAUSA300_0123	sbnF	IucA/IucC family siderophore biosynthesis protein	0.728621	0.172453	0	Not Essential	Not Essential	1.56391	0.0487252	0	Not Essential	Not Essential	1.36298	0.113591	0	Not Essential	Not Essential
SAUSA300_RS00640	SAUSA300_0124	sbnG	siderophore biosynthesis protein SbnG	-0.05242	0.957384	0.0313794	Not Essential	Not Essential	-1.64624	0.263194	0.425425	Not Essential	Not Essential	0.343052	0.858426	0	Not Essential	Not Essential
SAUSA300_RS00645	SAUSA300_0125	sbnH	diaminopimelate decarboxylase	2.40306	1.9e-05	0	Not Essential	Not Essential	2.98249	0.000683954	0	Not Essential	Not Essential	2.97636	0.00203395	0	Not Essential	Not Essential
SAUSA300_RS00650	SAUSA300_0126	sbnI	siderophore biosynthesis protein SbnI	1.6302	0.021609	0	Not Essential	Not Essential	1.84075	0.164583	0	Not Essential	Not Essential	1.99724	0.177686	0	Not Essential	Not Essential
SAUSA300_RS00655	0	0	hypothetical protein	0.742501	0.588741	0	Not Essential	Not Essential	1.36614	0.494921	0	Not Essential	Not Essential	1.4358	0.570333	0	Not Essential	Not Essential
SAUSA300_RS00660	SAUSA300_0127	-	hypothetical protein	-0.288982	0.795895	0.0372077	Not Essential	Not Essential	0.865504	0.634864	0	Not Essential	Not Essential	-6.64652	0.000123265	4.82e-09	Essential	Essential
SAUSA300_RS00665	SAUSA300_0128	-	MFS transporter	0.399834	0.661032	0	Not Essential	Not Essential	0.997223	0.435183	0	Not Essential	Not Essential	1.50784	0.219632	0	Not Essential	Not Essential
SAUSA300_RS00670	SAUSA300_0129	butA	diacetyl reductase ((S)-acetoin forming)	-0.166176	0.883433	0.0338902	Not Essential	Not Essential	-2.09629	0.191024	0.211751	Not Essential	Not Essential	-6.78003	4.92e-05	2.28e-09	Essential	Essential
SAUSA300_RS00675	0	0	hypothetical protein	-2.56583	0.103554	0.354924	Not Essential	Not Essential	-3.13712	0.150592	0.0164656	Not Essential	Not Essential	-4.67813	0.0567656	7.14e-05	Not Essential	Not Essential
SAUSA300_RS00680	SAUSA300_0130	galE	NAD-dependent dehydratase	0.965086	0.125409	0	Not Essential	Not Essential	0.814904	0.478896	0	Not Essential	Not Essential	0.911596	0.427911	0	Not Essential	Not Essential
SAUSA300_RS00685	SAUSA300_0131	-	UDP-phosphate N-acetylgalactosaminyl-1-phosphate transferase	0.407387	0.645801	0	Not Essential	Not Essential	0.382145	0.818624	0	Not Essential	Not Essential	1.06945	0.496929	0	Not Essential	Not Essential
SAUSA300_RS00690	SAUSA300_0132	-	glycosyltransferase family 1 protein	1.13817	0.0545777	0	Not Essential	Not Essential	0.964792	0.387125	0	Not Essential	Not Essential	2.01555	0.0307549	0	Not Essential	Not Essential
SAUSA300_RS00695	SAUSA300_0133	-	ligase	0.96097	0.0525814	0	Not Essential	Not Essential	1.14075	0.178839	0	Not Essential	Not Essential	1.32482	0.102883	0	Not Essential	Not Essential
SAUSA300_RS00700	SAUSA300_0134	-	hypothetical protein	1.7153	3.77e-05	0	Not Essential	Not Essential	1.83295	0.010352	0	Not Essential	Not Essential	1.98886	0.00476911	0	Not Essential	Not Essential
SAUSA300_RS00705	SAUSA300_0135	sodM	Superoxide dismutase [Mn/Fe] 2	1.65922	0.056872	0	Not Essential	Not Essential	2.73616	0.0366487	0	Not Essential	Not Essential	2.21148	0.178046	0	Not Essential	Not Essential
SAUSA300_RS00710	SAUSA300_0136	sasD	hypothetical protein	0.127683	0.903225	0	Not Essential	Not Essential	1.13084	0.467735	0	Not Essential	Not Essential	0.710064	0.710419	0	Not Essential	Not Essential
SAUSA300_RS00715	SAUSA300_0137	-	GntR family transcriptional regulator	0.737711	0.385786	0	Not Essential	Not Essential	0.719206	0.648489	0	Not Essential	Not Essential	1.23385	0.440399	0	Not Essential	Not Essential
SAUSA300_RS00720	#N/A	#N/A	#N/A	-2.13588	0.0885568	0.394495	Not Essential	Not Essential	-4.05537	0.0382933	0.000877336	Not Essential	Essential	-0.0408298	0.991412	0.0872356	Not Essential	Not Essential
SAUSA300_RS00725	SAUSA300_0138	deoD1	purine-nucleoside phosphorylase	1.26882	0.132623	0	Not Essential	Not Essential	1.48964	0.322427	0	Not Essential	Not Essential	0.765939	0.712755	0	Not Essential	Not Essential
SAUSA300_RS00730	SAUSA300_0139	tet38	tetracycline efflux MFS transporter Tet(38)	1.12943	0.0250363	0	Not Essential	Not Essential	1.70581	0.0384907	0	Not Essential	Not Essential	1.33057	0.074418	0	Not Essential	Not Essential
SAUSA300_RS00735	SAUSA300_0140	deoC1	2-deoxyribose-5-phosphate aldolase	0.0850106	0.949853	0	Not Essential	Not Essential	0.0388903	0.989839	0	Not Essential	Not Essential	-1.21507	0.55817	0.318615	Not Essential	Not Essential
SAUSA300_RS00740	SAUSA300_0141	deoB	phosphopentomutase	-0.839283	0.163138	0.0641599	Not Essential	Not Essential	-0.569965	0.641072	0.158671	Not Essential	Not Essential	-1.34324	0.159242	0.370898	Not Essential	Not Essential
SAUSA300_RS00745	SAUSA300_0142	phnE1	phosphonate ABC transporter, permease protein PhnE	2.80537	3.49e-07	0	Not Essential	Not Essential	2.23131	0.0314278	0	Not Essential	Not Essential	2.26535	0.0402993	0	Not Essential	Not Essential
SAUSA300_RS00750	SAUSA300_0143	phnE2	phosphonate ABC transporter, permease protein PhnE	1.60081	0.0128567	0	Not Essential	Not Essential	2.05521	0.0621582	0	Not Essential	Not Essential	2.22374	0.024684	0	Not Essential	Not Essential
SAUSA300_RS00755	SAUSA300_0144	phnC	phosphonates import ATP-binding protein PhnC	0.818297	0.326743	0	Not Essential	Not Essential	-0.100448	0.959456	0.0890301	Not Essential	Not Essential	1.1382	0.442505	0	Not Essential	Not Essential
SAUSA300_RS00760	SAUSA300_0145	phnD	phosphonate ABC transporter substrate-binding protein	0.772035	0.321146	0	Not Essential	Not Essential	0.31461	0.833257	0	Not Essential	Not Essential	1.07734	0.396057	0	Not Essential	Not Essential
SAUSA300_RS00765	SAUSA300_0146	-	hypothetical protein	0.512871	0.483633	0	Not Essential	Not Essential	0.514486	0.64993	0	Not Essential	Not Essential	0.37443	0.761556	0	Not Essential	Not Essential
SAUSA300_RS00770	SAUSA300_0147	-	bifunctional metallophosphatase/5'-nucleotidase	-5.17786	0.00121976	5.44e-05	Essential	Essential	-3.26295	0.133189	0.0113611	Not Essential	Not Essential	-4.55779	0.0641815	0.000117563	Not Essential	Not Essential
SAUSA300_RS00775	SAUSA300_0148	-	hypothetical protein	-0.11952	0.946192	0.0328004	Not Essential	Not Essential	-1.99512	0.320763	0.254134	Not Essential	Not Essential	0.185145	0.95235	0	Not Essential	Not Essential
SAUSA300_RS00780	0	0	replication initiation protein	0.84183	0.358042	0	Not Essential	Not Essential	1.39171	0.365651	0	Not Essential	Not Essential	1.76348	0.25219	0	Not Essential	Not Essential
SAUSA300_RS00785	0	0	hypothetical protein	0.990143	0.447757	0	Not Essential	Not Essential	1.49783	0.464319	0	Not Essential	Not Essential	0.680554	0.81537	0	Not Essential	Not Essential
SAUSA300_RS00790	0	0	hypothetical protein	-1.18696	0.330915	0.0997116	Not Essential	Not Essential	0.896593	0.669103	0	Not Essential	Not Essential	-0.0657798	0.986513	0.0891406	Not Essential	Not Essential
SAUSA300_RS00795	#N/A	#N/A	#N/A	1.03289	0.209198	0	Not Essential	Not Essential	0.922125	0.545711	0	Not Essential	Not Essential	1.53025	0.303225	0	Not Essential	Not Essential
SAUSA300_RS00800	SAUSA300_0151	adhE	bifunctional acetaldehyde-CoA/alcohol dehydrogenase	0.546386	0.292455	0	Not Essential	Not Essential	0.636734	0.439593	0	Not Essential	Not Essential	0.505659	0.540073	0	Not Essential	Not Essential
SAUSA300_RS00805	SAUSA300_0152	capA	capsular polysaccharide type 5 biosynthesis protein cap5A	1.83341	0.00413495	0	Not Essential	Not Essential	2.2191	0.0424334	0	Not Essential	Not Essential	2.37093	0.0406342	0	Not Essential	Not Essential
SAUSA300_RS00810	SAUSA300_0153	capB	capsular polysaccharide biosynthesis protein Cap5B	0.0183224	0.986298	0	Not Essential	Not Essential	-0.190522	0.918292	0.0989537	Not Essential	Not Essential	0.29543	0.880681	0	Not Essential	Not Essential
SAUSA300_RS00815	SAUSA300_0154	capC	capsular polysaccharide biosynthesis protein Cap8C	0.122612	0.895764	0	Not Essential	Not Essential	-1.62308	0.162134	0.43748	Not Essential	Not Essential	0.738865	0.633182	0	Not Essential	Not Essential
SAUSA300_RS00820	0	0	hypothetical protein	-0.084886	0.906912	0.0320463	Not Essential	Not Essential	0.707003	0.456377	0	Not Essential	Not Essential	0.466623	0.632061	0	Not Essential	Not Essential
SAUSA300_RS00825	SAUSA300_0156	capE	UDP-glucose 4-epimerase	0.717972	0.289066	0	Not Essential	Not Essential	1.00109	0.418397	0	Not Essential	Not Essential	0.86734	0.524295	0	Not Essential	Not Essential
SAUSA300_RS00830	SAUSA300_0157	capF	capsular polysaccharide biosynthesis protein Cap8F	1.05896	0.0472644	0	Not Essential	Not Essential	1.05705	0.336275	0	Not Essential	Not Essential	0.686639	0.581206	0	Not Essential	Not Essential
SAUSA300_RS00835	SAUSA300_0158	capG	UDP-N-acetylglucosamine 2-epimerase (non-hydrolyzing)	0.272951	0.722686	0	Not Essential	Not Essential	-0.0819325	0.960957	0.0871491	Not Essential	Not Essential	0.693636	0.579727	0	Not Essential	Not Essential
SAUSA300_RS00840	SAUSA300_0159	capH	O-acetyltransferase	1.01395	0.217104	0	Not Essential	Not Essential	1.1614	0.419831	0	Not Essential	Not Essential	1.92378	0.199738	0	Not Essential	Not Essential
SAUSA300_RS00845	SAUSA300_0160	capI	capsular polysaccharide biosynthesis protein	0.444794	0.469429	0	Not Essential	Not Essential	0.180458	0.897843	0	Not Essential	Not Essential	0.275616	0.838364	0	Not Essential	Not Essential
SAUSA300_RS00850	SAUSA300_0161	capJ	capsular polysaccharide biosynthesis protein	0.987741	0.0294611	0	Not Essential	Not Essential	1.59271	0.0342107	0	Not Essential	Not Essential	1.49608	0.0812536	0	Not Essential	Not Essential
SAUSA300_RS00855	SAUSA300_0162	capK	capsular polysaccharide biosynthesis protein	1.2813	0.00249501	0	Not Essential	Not Essential	1.34171	0.0698491	0	Not Essential	Not Essential	1.69721	0.0185311	0	Not Essential	Not Essential
SAUSA300_RS00860	SAUSA300_0163	capL	glycosyltransferase WbuB	1.32268	0.0146547	0	Not Essential	Not Essential	0.602481	0.604709	0	Not Essential	Not Essential	1.5737	0.0996155	0	Not Essential	Not Essential
SAUSA300_RS00865	SAUSA300_0164	capM	sugar transferase	0.719073	0.472001	0	Not Essential	Not Essential	2.16662	0.174728	0	Not Essential	Not Essential	1.18029	0.527049	0	Not Essential	Not Essential
SAUSA300_RS00870	SAUSA300_0165	capN	UDP-glucose 4-epimerase	1.11916	0.117944	0	Not Essential	Not Essential	1.5802	0.170563	0	Not Essential	Not Essential	0.775587	0.573771	0	Not Essential	Not Essential
SAUSA300_RS00875	SAUSA300_0166	capO	UDP-N-acetyl-D-mannosamine dehydrogenase	0.543168	0.447001	0	Not Essential	Not Essential	1.00514	0.360019	0	Not Essential	Not Essential	1.4324	0.1352	0	Not Essential	Not Essential
SAUSA300_RS00880	SAUSA300_0167	capP	UDP-N-acetylglucosamine 2-epimerase (non-hydrolyzing)	1.22665	0.0443599	0	Not Essential	Not Essential	2.05863	0.0599755	0	Not Essential	Not Essential	1.83898	0.0933835	0	Not Essential	Not Essential
SAUSA300_RS00885	SAUSA300_0168	isdI	monooxygenase IsdI	0.131826	0.931061	0	Not Essential	Not Essential	-2.21787	0.2441	0.166923	Not Essential	Not Essential	-1.4623	0.521837	0.424885	Not Essential	Not Essential
SAUSA300_RS00890	SAUSA300_0169	-	DUF454 domain-containing protein	0.683143	0.545771	0	Not Essential	Not Essential	1.33766	0.424565	0	Not Essential	Not Essential	1.02619	0.627934	0	Not Essential	Not Essential
SAUSA300_RS00895	SAUSA300_0170	aldA	aldehyde dehydrogenase	0.0759385	0.92939	0	Not Essential	Not Essential	0.315421	0.800342	0	Not Essential	Not Essential	0.309303	0.81537	0	Not Essential	Not Essential
SAUSA300_RS00900	SAUSA300_0171	-	cation transporter	0.897953	0.148419	0	Not Essential	Not Essential	0.863748	0.48855	0	Not Essential	Not Essential	1.79321	0.0760599	0	Not Essential	Not Essential
SAUSA300_RS00905	SAUSA300_0172	-	hypothetical protein	0.275404	0.89156	0	Not Essential	Not Essential	0.428916	0.869537	0	Not Essential	Not Essential	-5.04128	0.0289112	1.49e-05	Not Essential	Essential
SAUSA300_RS00910	SAUSA300_0173	-	hypothetical protein	0.915342	0.325304	0	Not Essential	Not Essential	1.90035	0.208888	0	Not Essential	Not Essential	1.69147	0.324795	0	Not Essential	Not Essential
SAUSA300_RS00915	SAUSA300_0174	ssuB	sulfonate ABC transporter ATP-binding protein	-0.568894	0.53562	0.0478702	Not Essential	Not Essential	0.24252	0.894441	0	Not Essential	Not Essential	0.277578	0.894127	0	Not Essential	Not Essential
SAUSA300_RS00920	SAUSA300_0175	ssuA	hypothetical protein	0.492759	0.54129	0	Not Essential	Not Essential	-0.0531267	0.97746	0.0843234	Not Essential	Not Essential	0.602639	0.677258	0	Not Essential	Not Essential
SAUSA300_RS00925	SAUSA300_0176	ssuC	ABC transporter permease	-0.328196	0.709482	0.0384196	Not Essential	Not Essential	-1.37845	0.296925	0.437974	Not Essential	Not Essential	-0.268913	0.878369	0.107642	Not Essential	Not Essential
SAUSA300_RS00930	SAUSA300_0177	-	acyl-CoA dehydrogenase	0.328667	0.710418	0	Not Essential	Not Essential	0.725607	0.563296	0	Not Essential	Not Essential	0.362924	0.819657	0	Not Essential	Not Essential
SAUSA300_RS00935	SAUSA300_0178	-	hypothetical protein	0.383506	0.75794	0	Not Essential	Not Essential	0.864888	0.64574	0	Not Essential	Not Essential	1.47296	0.475859	0	Not Essential	Not Essential
SAUSA300_RS00940	SAUSA300_0179	fdh	formate dehydrogenase	1.44486	0.0160098	0	Not Essential	Not Essential	1.85831	0.0869528	0	Not Essential	Not Essential	1.75094	0.087508	0	Not Essential	Not Essential
SAUSA300_RS00945	SAUSA300_0180	-	MFS transporter	0.667392	0.232248	0	Not Essential	Not Essential	0.917885	0.358793	0	Not Essential	Not Essential	0.778352	0.426741	0	Not Essential	Not Essential
SAUSA300_RS00950	SAUSA300_0181	ausA	non-ribosomal peptide synthetase	1.12752	2.59e-06	0	Not Essential	Not Essential	1.4582	6.68e-05	0	Not Essential	Not Essential	1.72706	4.67e-06	0	Not Essential	Not Essential
SAUSA300_RS00955	SAUSA300_0182	-	4'-phosphopantetheinyl transferase	0.732226	0.400592	0	Not Essential	Not Essential	0.694306	0.648205	0	Not Essential	Not Essential	0.379167	0.853153	0	Not Essential	Not Essential
SAUSA300_RS00960	SAUSA300_0183	-	hypothetical protein	0.305756	0.801568	0	Not Essential	Not Essential	0.915624	0.60289	0	Not Essential	Not Essential	1.44509	0.438145	0	Not Essential	Not Essential
SAUSA300_RS00965	SAUSA300_0184	argB	acetylglutamate kinase	0.774588	0.319463	0	Not Essential	Not Essential	0.672524	0.619032	0	Not Essential	Not Essential	0.845107	0.573771	0	Not Essential	Not Essential
SAUSA300_RS00970	SAUSA300_0185	argJ	bifunctional glutamate N-acetyltransferase/amino-acid N-acetyltransferase	1.1435	0.0642307	0	Not Essential	Not Essential	1.23758	0.241674	0	Not Essential	Not Essential	1.15584	0.304703	0	Not Essential	Not Essential
SAUSA300_RS00975	SAUSA300_0186	argC	N-acetyl-gamma-glutamyl-phosphate reductase	1.70159	0.00854695	0	Not Essential	Not Essential	1.99467	0.0677506	0	Not Essential	Not Essential	2.06752	0.0888316	0	Not Essential	Not Essential
SAUSA300_RS00980	SAUSA300_0187	argD	ornithine amiNotransferase 1	0.364314	0.676094	0	Not Essential	Not Essential	0.524992	0.700596	0	Not Essential	Not Essential	0.551918	0.709278	0	Not Essential	Not Essential
SAUSA300_RS00985	SAUSA300_0188	brnQ1	branched-chain amino acid transporter II carrier protein	0.631138	0.218158	0	Not Essential	Not Essential	1.25096	0.16913	0	Not Essential	Not Essential	0.760479	0.416297	0	Not Essential	Not Essential
SAUSA300_RS00990	SAUSA300_0189	-	isochorismatase	1.12958	0.151387	0	Not Essential	Not Essential	0.50201	0.78341	0	Not Essential	Not Essential	-0.929628	0.648111	0.225314	Not Essential	Not Essential
SAUSA300_RS00995	SAUSA300_0190	-	indolepyruvate decarboxylase	1.2784	0.0148785	0	Not Essential	Not Essential	1.71428	0.0517851	0	Not Essential	Not Essential	1.70401	0.0360295	0	Not Essential	Not Essential
SAUSA300_RS01000	0	0	hypothetical protein	-0.447613	0.841874	0.0426375	Not Essential	Not Essential	-2.62137	0.246728	0.0666442	Not Essential	Not Essential	-4.06186	0.126981	0.000825511	Not Essential	Not Essential
SAUSA300_RS01005	SAUSA300_0191	glcA	PTS glucose EIICBA component	0.188173	0.773593	0	Not Essential	Not Essential	0.431338	0.627253	0	Not Essential	Not Essential	0.594737	0.525827	0	Not Essential	Not Essential
SAUSA300_RS01010	SAUSA300_0192	mupG	hypothetical protein	0.86437	0.220937	0	Not Essential	Not Essential	1.36188	0.26205	0	Not Essential	Not Essential	0.691193	0.629492	0	Not Essential	Not Essential
SAUSA300_RS01015	SAUSA300_0193	murQ	N-acetylmuramic acid 6-phosphate etherase	0.386588	0.651862	0	Not Essential	Not Essential	0.66522	0.645986	0	Not Essential	Not Essential	0.823057	0.595332	0	Not Essential	Not Essential
SAUSA300_RS01020	SAUSA300_0194	murP	permease	1.15089	0.0286547	0	Not Essential	Not Essential	1.1458	0.209425	0	Not Essential	Not Essential	0.351214	0.740358	0	Not Essential	Not Essential
SAUSA300_RS01025	SAUSA300_0195	murR	MurR/RpiR family transcriptional regulator	0.575426	0.478621	0	Not Essential	Not Essential	-1.33546	0.285043	0.417276	Not Essential	Not Essential	-1.06473	0.492852	0.265545	Not Essential	Not Essential
SAUSA300_RS01030	0	0	hypothetical protein	0.160017	0.910899	0	Not Essential	Not Essential	-0.0150905	0.995636	0.0807721	Not Essential	Not Essential	1.77616	0.398803	0	Not Essential	Not Essential
SAUSA300_RS01035	SAUSA300_0196	hsdR	type-1 restriction enzyme R protein	-0.263159	0.593682	0.0364521	Not Essential	Not Essential	-0.427838	0.564833	0.132382	Not Essential	Not Essential	-0.0321478	0.974512	0.0865895	Not Essential	Not Essential
SAUSA300_RS01040	SAUSA300_0197	-	hypothetical protein	0.111131	0.898402	0	Not Essential	Not Essential	-0.962987	0.435621	0.264293	Not Essential	Not Essential	1.17609	0.308584	0	Not Essential	Not Essential
SAUSA300_RS01045	SAUSA300_0198	-	hypothetical protein	0.675754	0.323307	0	Not Essential	Not Essential	0.522054	0.660567	0	Not Essential	Not Essential	0.910741	0.423347	0	Not Essential	Not Essential
SAUSA300_RS01050	SAUSA300_0199	-	RES domain-containing protein	0.742938	0.218843	0	Not Essential	Not Essential	0.977168	0.260099	0	Not Essential	Not Essential	1.27932	0.125824	0	Not Essential	Not Essential
SAUSA300_RS01055	SAUSA300_0200	-	ABC transporter ATP-binding protein	-0.752234	0.193622	0.0580899	Not Essential	Not Essential	-1.80647	0.0511679	0.3433	Not Essential	Not Essential	-2.35154	0.00777722	0.154943	Not Essential	Not Essential
SAUSA300_RS01060	SAUSA300_0201	-	ABC transporter permease	0.359242	0.5634	0	Not Essential	Not Essential	0.719367	0.423382	0	Not Essential	Not Essential	0.568426	0.573771	0	Not Essential	Not Essential
SAUSA300_RS01065	SAUSA300_0202	-	ABC transporter permease	1.30511	0.011737	0	Not Essential	Not Essential	1.24849	0.179081	0	Not Essential	Not Essential	1.58463	0.0545304	0	Not Essential	Not Essential
SAUSA300_RS01070	SAUSA300_0203	-	peptide ABC transporter substrate-binding protein	0.815997	0.155354	0	Not Essential	Not Essential	1.38012	0.0870406	0	Not Essential	Not Essential	1.22567	0.146768	0	Not Essential	Not Essential
SAUSA300_RS01075	SAUSA300_0204	ggt	gamma-glutamyltransferase	0.935929	0.458565	0	Not Essential	Not Essential	-0.0737192	0.982488	0.0863311	Not Essential	Not Essential	1.01279	0.696055	0	Not Essential	Not Essential
SAUSA300_RS01080	SAUSA300_0205	-	tandem-type lipoprotein	0.88084	0.240571	0	Not Essential	Not Essential	0.909568	0.487489	0	Not Essential	Not Essential	1.64103	0.19098	0	Not Essential	Not Essential
SAUSA300_RS01085	SAUSA300_0206	azoR	FMN-dependent NADH-azoreductase	0.679877	0.474039	0	Not Essential	Not Essential	0.852007	0.5797	0	Not Essential	Not Essential	1.02241	0.556894	0	Not Essential	Not Essential
SAUSA300_RS01090	SAUSA300_0207	-	peptidase M23	1.21082	0.131527	0	Not Essential	Not Essential	1.70926	0.237472	0	Not Essential	Not Essential	0.862286	0.610231	0	Not Essential	Not Essential
SAUSA300_RS01095	SAUSA300_0208	malK	sugar ABC transporter ATP-binding protein	0.615976	0.416644	0	Not Essential	Not Essential	0.713428	0.54516	0	Not Essential	Not Essential	0.61795	0.645581	0	Not Essential	Not Essential
SAUSA300_RS01100	SAUSA300_0209	malE	maltose ABC transporter substrate-binding protein	0.0591397	0.946192	0	Not Essential	Not Essential	-0.257797	0.836595	0.107277	Not Essential	Not Essential	-0.801312	0.477018	0.193128	Not Essential	Not Essential
SAUSA300_RS01105	SAUSA300_0210	malF	maltose ABC transporter permease	0.752322	0.167877	0	Not Essential	Not Essential	0.828122	0.42823	0	Not Essential	Not Essential	1.21863	0.152493	0	Not Essential	Not Essential
SAUSA300_RS01110	SAUSA300_0211	-	maltose ABC transporter permease	2.38379	7.27e-05	0	Not Essential	Not Essential	2.96293	0.00591066	0	Not Essential	Not Essential	3.18437	0.00205825	0	Not Essential	Not Essential
SAUSA300_RS01115	SAUSA300_0212	-	gfo/Idh/MocA family oxidoreductase	-3.30075	8.51e-06	0.0645763	Not Essential	Not Essential	-5.62265	8.82e-05	1.94e-06	Essential	Essential	-1.74498	0.264899	0.432251	Not Essential	Not Essential
SAUSA300_RS01120	SAUSA300_0213	-	gfo/Idh/MocA family oxidoreductase	0.316229	0.708837	0	Not Essential	Not Essential	-0.00910471	0.995979	0.0802312	Not Essential	Not Essential	1.08433	0.434914	0	Not Essential	Not Essential
SAUSA300_RS01125	SAUSA300_0214	-	xylose isomerase	1.20464	0.0521797	0	Not Essential	Not Essential	0.831586	0.500528	0	Not Essential	Not Essential	2.10074	0.0364982	0	Not Essential	Not Essential
SAUSA300_RS01130	SAUSA300_0215	-	membrane protein	0.671542	0.376142	0	Not Essential	Not Essential	0.222657	0.883492	0	Not Essential	Not Essential	0.538524	0.735502	0	Not Essential	Not Essential
SAUSA300_RS01135	SAUSA300_0216	uhpT	hexose phosphate transporter	0.803046	0.190821	0	Not Essential	Not Essential	0.923104	0.3448	0	Not Essential	Not Essential	0.913856	0.374338	0	Not Essential	Not Essential
SAUSA300_RS01140	SAUSA300_0217	hptR	DNA-binding response regulator	1.79397	0.00357258	0	Not Essential	Not Essential	2.46384	0.020232	0	Not Essential	Not Essential	2.7134	0.0191228	0	Not Essential	Not Essential
SAUSA300_RS01145	SAUSA300_0218	hptS	sensor histidine kinase	1.16977	0.0280343	0	Not Essential	Not Essential	1.75322	0.0209302	0	Not Essential	Not Essential	1.45662	0.0809113	0	Not Essential	Not Essential
SAUSA300_RS01150	SAUSA300_0219	hptA	lipoprotein	0.481473	0.559955	0	Not Essential	Not Essential	0.688031	0.620262	0	Not Essential	Not Essential	1.77198	0.1009	0	Not Essential	Not Essential
SAUSA300_RS01155	SAUSA300_0220	pflB	formate acetyltransferase	0.837056	0.0753761	0	Not Essential	Not Essential	0.80951	0.337075	0	Not Essential	Not Essential	0.429725	0.632525	0	Not Essential	Not Essential
SAUSA300_RS01160	SAUSA300_0221	pflA	pyruvate formate-lyase-activating enzyme	0.880809	0.27827	0	Not Essential	Not Essential	1.33298	0.322981	0	Not Essential	Not Essential	1.45971	0.287117	0	Not Essential	Not Essential
SAUSA300_RS01165	0	0	hypothetical protein	1.57022	0.317833	0	Not Essential	Not Essential	1.1588	0.604709	0	Not Essential	Not Essential	1.1966	0.696185	0	Not Essential	Not Essential
SAUSA300_RS01170	SAUSA300_0222	-	glycerophosphoryl diester phosphodiesterase	0.0317276	0.962813	0	Not Essential	Not Essential	-0.339711	0.71645	0.118593	Not Essential	Not Essential	0.22915	0.815751	0	Not Essential	Not Essential
SAUSA300_RS01175	SAUSA300_0223	-	hypothetical protein	-0.278735	0.830547	0.0369039	Not Essential	Not Essential	1.15282	0.527341	0	Not Essential	Not Essential	-6.30948	0.000559596	3.02e-08	Essential	Essential
SAUSA300_RS01180	SAUSA300_0224	coa	coagulase	0.580914	0.211217	0	Not Essential	Not Essential	0.184873	0.856406	0	Not Essential	Not Essential	0.760221	0.366852	0	Not Essential	Not Essential
SAUSA300_RS01185	0	0	hypothetical protein	0.197689	0.933646	0	Not Essential	Not Essential	-0.8964	0.717167	0.242508	Not Essential	Not Essential	-4.11451	0.118686	0.000676779	Not Essential	Not Essential
SAUSA300_RS01190	#N/A	#N/A	#N/A	-1.7186	0.263228	0.215662	Not Essential	Not Essential	-1.02611	0.666587	0.28653	Not Essential	Not Essential	-1.78071	0.512977	0.41353	Not Essential	Not Essential
SAUSA300_RS01195	SAUSA300_0225	fadA	acetyl-CoA acetyltransferase	1.14306	0.109245	0	Not Essential	Not Essential	1.85746	0.107156	0	Not Essential	Not Essential	0.913066	0.455173	0	Not Essential	Not Essential
SAUSA300_RS01200	SAUSA300_0226	fadB	3-hydroxyacyl-CoA dehydrogenase	0.966893	0.0250845	0	Not Essential	Not Essential	0.377566	0.668238	0	Not Essential	Not Essential	0.956689	0.241064	0	Not Essential	Not Essential
SAUSA300_RS01205	SAUSA300_0227	fadD	glutaryl-CoA dehydrogenase	0.212802	0.788941	0	Not Essential	Not Essential	0.458462	0.699846	0	Not Essential	Not Essential	0.863681	0.483888	0	Not Essential	Not Essential
SAUSA300_RS01210	SAUSA300_0228	fadE	long-chain-fatty-acid--CoA ligase	0.854325	0.147376	0	Not Essential	Not Essential	1.08366	0.258443	0	Not Essential	Not Essential	1.20283	0.199738	0	Not Essential	Not Essential
SAUSA300_RS01215	SAUSA300_0229	fadX	acyl CoA:acetate/3-ketoacid CoA transferase	0.474272	0.427921	0	Not Essential	Not Essential	1.02799	0.28563	0	Not Essential	Not Essential	1.00227	0.312044	0	Not Essential	Not Essential
SAUSA300_RS01220	SAUSA300_0230	prsS	PrsW family intramembrane metalloprotease	-0.773266	0.282048	0.0594759	Not Essential	Not Essential	-0.924389	0.406812	0.251457	Not Essential	Not Essential	-0.129283	0.928694	0.0943274	Not Essential	Not Essential
SAUSA300_RS01225	SAUSA300_0231	opp-5A	nickel ABC transporter substrate-binding protein	0.444402	0.426523	0	Not Essential	Not Essential	-0.0328777	0.984166	0.082408	Not Essential	Not Essential	1.01607	0.250496	0	Not Essential	Not Essential
SAUSA300_RS01230	SAUSA300_0232	-	DUF488 domain-containing protein	2.10661	0.0235908	0	Not Essential	Not Essential	2.7169	0.0788097	0	Not Essential	Not Essential	2.89788	0.100815	0	Not Essential	Not Essential
SAUSA300_RS01235	SAUSA300_0233	-	hypothetical protein	0.0199792	0.989166	0	Not Essential	Not Essential	-0.917518	0.667378	0.249233	Not Essential	Not Essential	0.913297	0.732078	0	Not Essential	Not Essential
SAUSA300_RS01240	SAUSA300_0234	hmp	nitric oxide dioxygenase	0.754363	0.232961	0	Not Essential	Not Essential	1.22819	0.25216	0	Not Essential	Not Essential	1.01237	0.356764	0	Not Essential	Not Essential
SAUSA300_RS01245	0	0	hypothetical protein	-3.42895	0.117256	0.0440728	Not Essential	Not Essential	-1.96215	0.423382	0.268852	Not Essential	Not Essential	-3.39431	NA	0.00860896	Not Essential	Not Essential
SAUSA300_RS01250	SAUSA300_0235	ldh1	L-lactate dehydrogenase	-0.967537	0.19473	0.0749019	Not Essential	Not Essential	-2.34769	0.0637805	0.126783	Not Essential	Not Essential	-0.306033	0.86154	0.111677	Not Essential	Not Essential
SAUSA300_RS01255	0	0	hypothetical protein	-0.290732	0.899842	0.0372601	Not Essential	Not Essential	-2.69277	0.230385	0.0556499	Not Essential	Not Essential	-0.739336	0.838364	0.179492	Not Essential	Not Essential
SAUSA300_RS01260	SAUSA300_0236	glcC	PTS glucose transporter subunit IIB	0.754526	0.235957	0	Not Essential	Not Essential	0.385173	0.745747	0	Not Essential	Not Essential	1.09299	0.253761	0	Not Essential	Not Essential
SAUSA300_RS01265	SAUSA300_0237	-	nucleoside hydrolase	1.64158	0.020209	0	Not Essential	Not Essential	2.18084	0.0607426	0	Not Essential	Not Essential	2.25005	0.0545304	0	Not Essential	Not Essential
SAUSA300_RS01270	0	0	hypothetical protein	2.02962	0.329342	0	Not Essential	Not Essential	1.93999	0.38083	0	Not Essential	Not Essential	3.11154	NA	0	Not Essential	Not Essential
SAUSA300_RS01275	SAUSA300_0238	-	transcriptional antiterminator	0.219756	0.723891	0	Not Essential	Not Essential	0.219331	0.836841	0	Not Essential	Not Essential	0.168678	0.883622	0	Not Essential	Not Essential
SAUSA300_RS01280	SAUSA300_0239	-	PTS sugar transporter subunit IIA	1.11511	0.320646	0	Not Essential	Not Essential	2.20815	0.19028	0	Not Essential	Not Essential	2.00541	0.34167	0	Not Essential	Not Essential
SAUSA300_RS01285	SAUSA300_0240	-	PTS galactitol transporter subunit IIB	1.34593	0.262312	0	Not Essential	Not Essential	1.75097	0.353827	0	Not Essential	Not Essential	0.883069	0.756443	0	Not Essential	Not Essential
SAUSA300_RS01290	SAUSA300_0241	-	PTS galactitol transporter subunit IIC	0.542211	0.386986	0	Not Essential	Not Essential	0.231704	0.858145	0	Not Essential	Not Essential	0.838678	0.470924	0	Not Essential	Not Essential
SAUSA300_RS01295	SAUSA300_0242	-	sorbitol dehydrogenase	1.14817	0.0865454	0	Not Essential	Not Essential	1.562	0.149306	0	Not Essential	Not Essential	0.78032	0.589198	0	Not Essential	Not Essential
SAUSA300_RS01300	SAUSA300_0243	-	hypothetical protein	1.06421	0.564349	0	Not Essential	Not Essential	0.234233	0.937073	0	Not Essential	Not Essential	-0.751921	0.824554	0.182166	Not Essential	Not Essential
SAUSA300_RS01305	SAUSA300_0244	-	galactitol-1-phosphate 5-dehydrogenase	0.556558	0.844382	0	Not Essential	Not Essential	-1.76067	0.481514	0.366405	Not Essential	Not Essential	-2.97492	NA	0.03143	Not Essential	Not Essential
SAUSA300_RS01310	SAUSA300_0245	tarI'	2-C-methyl-D-erythritol 4-phosphate cytidylyltransferase	0.813422	0.240937	0	Not Essential	Not Essential	-0.42833	0.786811	0.132464	Not Essential	Not Essential	2.00053	0.111589	0	Not Essential	Not Essential
SAUSA300_RS01315	SAUSA300_0246	tarJ'	alcohol dehydrogenase	1.36962	0.00982234	0	Not Essential	Not Essential	1.88029	0.0396358	0	Not Essential	Not Essential	1.41076	0.167503	0	Not Essential	Not Essential
SAUSA300_RS01320	SAUSA300_0247	tarL'	tagB protein	1.42116	0.000529134	0	Not Essential	Not Essential	1.75508	0.0135074	0	Not Essential	Not Essential	1.65835	0.0322795	0	Not Essential	Not Essential
SAUSA300_RS01325	SAUSA300_0248	tarF	CDP-glycerol--glycerophosphate glycerophosphotransferase	-9.38061	9.55e-24	4.44e-16	Essential	Essential	-6.65316	1.43e-07	1.66e-08	Essential	Essential	-9.49708	4.28e-17	0	Essential	Essential
SAUSA300_RS01330	SAUSA300_0249	tarI	2-C-methyl-D-erythritol 4-phosphate cytidylyltransferase	-8.58481	5.86e-18	1.45e-13	Essential	Essential	-5.92812	1.01e-05	5.04e-07	Essential	Essential	-8.31405	1.89e-10	1.69e-13	Essential	Essential
SAUSA300_RS01335	SAUSA300_0250	tarJ	ribitol-5-phosphate dehydrogenase	-8.04558	5.55e-23	5.9e-12	Essential	Essential	-6.63545	1.21e-07	1.81e-08	Essential	Essential	-9.60684	6.81e-18	0	Essential	Essential
SAUSA300_RS01340	SAUSA300_0251	tarL	hypothetical protein	-10.1104	9.38e-29	0	Essential	Essential	-7.43733	5.87e-11	2.99e-10	Essential	Essential	-10.5766	1.31e-25	0	Essential	Essential
SAUSA300_RS01345	SAUSA300_0252	tarS	glycosyl transferase family 2	0.95203	0.0329709	0	Not Essential	Not Essential	1.11752	0.176046	0	Not Essential	Not Essential	1.58789	0.0476635	0	Not Essential	Not Essential
SAUSA300_RS01350	SAUSA300_0253	scdA	iron-sulfur cluster repair protein ScdA	0.841554	0.314024	0	Not Essential	Not Essential	1.02639	0.45282	0	Not Essential	Not Essential	0.566903	0.713806	0	Not Essential	Not Essential
SAUSA300_RS01355	SAUSA300_0254	lytS	sensor histidine kinase	0.59602	0.305724	0	Not Essential	Not Essential	0.776813	0.408617	0	Not Essential	Not Essential	0.694452	0.49133	0	Not Essential	Not Essential
SAUSA300_RS01360	SAUSA300_0255	lytR	DNA-binding response regulator	0.636018	0.430841	0	Not Essential	Not Essential	0.51217	0.727159	0	Not Essential	Not Essential	1.20949	0.401575	0	Not Essential	Not Essential
SAUSA300_RS01365	SAUSA300_0256	lrgA	antiholin-like protein LrgA	-0.239477	0.842112	0.0357873	Not Essential	Not Essential	0.70661	0.690826	0	Not Essential	Not Essential	-6.99942	1.05e-05	6.46e-10	Essential	Essential
SAUSA300_RS01370	SAUSA300_0257	lrgB	antiholin-like protein LrgB	-0.240653	0.790944	0.0358197	Not Essential	Not Essential	-0.857683	0.518189	0.230616	Not Essential	Not Essential	0.433064	0.788123	0	Not Essential	Not Essential
SAUSA300_RS01375	SAUSA300_0258	bglR	GntR family transcriptional regulator	-1.30492	0.090693	0.117426	Not Essential	Not Essential	-1.32657	0.297941	0.413064	Not Essential	Not Essential	-8.4094	1.79e-11	8.84e-14	Essential	Essential
SAUSA300_RS01380	SAUSA300_0259	-	hypothetical protein	1.38425	0.023132	0	Not Essential	Not Essential	-1.24925	0.351707	0.377429	Not Essential	Not Essential	0.611562	0.691168	0	Not Essential	Not Essential
SAUSA300_RS01385	SAUSA300_0260	bglA	6-phospho-beta-glucosidase	1.0696	0.0788482	0	Not Essential	Not Essential	1.17811	0.290615	0	Not Essential	Not Essential	1.6017	0.0817252	0	Not Essential	Not Essential
SAUSA300_RS01390	#N/A	#N/A	#N/A	-1.99068	0.459787	0.322239	Not Essential	Not Essential	-0.444622	NA	0.135215	Not Essential	Not Essential	-2.47181	NA	0.118236	Not Essential	Not Essential
SAUSA300_RS01395	SAUSA300_0261	-	SAM-dependent methyltransferase	0.196952	0.835607	0	Not Essential	Not Essential	-0.134862	0.943519	0.0926662	Not Essential	Not Essential	0.343129	0.858426	0	Not Essential	Not Essential
SAUSA300_RS01400	0	0	hypothetical protein	0.98677	0.503523	0	Not Essential	Not Essential	0.176824	0.951473	0	Not Essential	Not Essential	1.12746	0.705642	0	Not Essential	Not Essential
SAUSA300_RS01405	SAUSA300_0262	rbsK	ribokinase	1.11255	0.0983245	0	Not Essential	Not Essential	1.35432	0.289902	0	Not Essential	Not Essential	1.83841	0.113688	0	Not Essential	Not Essential
SAUSA300_RS01410	SAUSA300_0263	rbsD	D-ribose pyranase	0.0707139	0.958669	0	Not Essential	Not Essential	0.403576	0.841273	0	Not Essential	Not Essential	-0.463074	0.860071	0.131454	Not Essential	Not Essential
SAUSA300_RS01415	SAUSA300_0264	rbsU	ribose transporter RbsU	0.462797	0.545336	0	Not Essential	Not Essential	1.10929	0.394047	0	Not Essential	Not Essential	0.510169	0.732323	0	Not Essential	Not Essential
SAUSA300_RS01420	SAUSA300_0265	rbsR	LacI family transcriptional regulator	0.800145	0.268616	0	Not Essential	Not Essential	0.749112	0.559661	0	Not Essential	Not Essential	0.210128	0.901977	0	Not Essential	Not Essential
SAUSA300_RS01425	#N/A	#N/A	#N/A	-2.71862	0.0885568	0.269821	Not Essential	Not Essential	1.52768	0.495636	0	Not Essential	Not Essential	-1.1298	0.724129	0.287415	Not Essential	Not Essential
SAUSA300_RS01430	SAUSA300_0266	-	hypothetical protein	0.73914	0.484508	0	Not Essential	Not Essential	0.676298	0.708354	0	Not Essential	Not Essential	1.07377	0.597634	0	Not Essential	Not Essential
SAUSA300_RS01435	SAUSA300_0267	-	transposase	0.076112	0.955369	0	Not Essential	Not Essential	-0.349837	0.876092	0.120088	Not Essential	Not Essential	-0.874555	0.707695	0.210817	Not Essential	Not Essential
SAUSA300_RS01440	SAUSA300_0268	-	MFS transporter	0.577577	0.364889	0	Not Essential	Not Essential	-0.245282	0.85013	0.105666	Not Essential	Not Essential	-0.162937	0.90701	0.0972851	Not Essential	Not Essential
SAUSA300_RS01445	SAUSA300_0269	-	choloylglycine hydrolase	0.593906	0.448359	0	Not Essential	Not Essential	1.30142	0.264692	0	Not Essential	Not Essential	0.508036	0.730371	0	Not Essential	Not Essential
SAUSA300_RS01450	SAUSA300_0270	lytM	glycyl-glycine endopeptidase LytM	0.868958	0.213971	0	Not Essential	Not Essential	0.671677	0.583055	0	Not Essential	Not Essential	0.902634	0.502448	0	Not Essential	Not Essential
SAUSA300_RS01455	SAUSA300_0271	-	ABC transporter ATP-binding protein	1.3373	0.0535875	0	Not Essential	Not Essential	1.71513	0.185392	0	Not Essential	Not Essential	1.4458	0.323574	0	Not Essential	Not Essential
SAUSA300_RS01460	SAUSA300_0272	-	ABC transporter permease	2.24188	1.13e-05	0	Not Essential	Not Essential	2.78454	0.00151194	0	Not Essential	Not Essential	3.17871	0.000149532	0	Not Essential	Not Essential
SAUSA300_RS01465	SAUSA300_0273	-	ABC transporter permease	1.86384	0.000221817	0	Not Essential	Not Essential	2.1246	0.0197172	0	Not Essential	Not Essential	2.2497	0.00870239	0	Not Essential	Not Essential
SAUSA300_RS01470	SAUSA300_0274	-	hypothetical protein	-0.415402	0.54459	0.0414161	Not Essential	Not Essential	0.370874	0.747702	0	Not Essential	Not Essential	0.323474	0.79448	0	Not Essential	Not Essential
SAUSA300_RS01475	SAUSA300_0275	-	DUF5079 domain-containing protein	0.620804	0.427921	0	Not Essential	Not Essential	-0.16574	0.924129	0.0960901	Not Essential	Not Essential	0.564809	0.695624	0	Not Essential	Not Essential
SAUSA300_RS01480	SAUSA300_0276	-	DUF5080 domain-containing protein	1.53986	0.0147376	0	Not Essential	Not Essential	1.73457	0.157563	0	Not Essential	Not Essential	2.02271	0.0887968	0	Not Essential	Not Essential
SAUSA300_RS01485	SAUSA300_0277	-	CHAP domain-containing protein	1.70183	0.0125887	0	Not Essential	Not Essential	2.06945	0.115944	0	Not Essential	Not Essential	1.64165	0.233371	0	Not Essential	Not Essential
SAUSA300_RS01490	SAUSA300_0278	esxA	virulence factor EsxA	1.50774	0.413842	0	Not Essential	Not Essential	1.89043	0.383305	0	Not Essential	Not Essential	-4.26206	0.0978708	0.000383796	Not Essential	Not Essential
SAUSA300_RS01495	SAUSA300_0279	esaA	type VII secretion protein EsaA	0.0542801	0.923446	0	Not Essential	Not Essential	-0.635066	0.378446	0.172596	Not Essential	Not Essential	-0.645296	0.360314	0.160948	Not Essential	Not Essential
SAUSA300_RS01500	SAUSA300_0280	essA	protein EssA	-3.06009	0.00104235	0.124697	Not Essential	Not Essential	-4.46648	0.0124833	0.000201561	Not Essential	Essential	-2.34837	0.210691	0.156009	Not Essential	Not Essential
SAUSA300_RS01505	SAUSA300_0281	esaB	type VII secretion protein EsaB	2.21486	0.0486638	0	Not Essential	Not Essential	2.82936	0.0906415	0	Not Essential	Not Essential	2.37821	0.316263	0	Not Essential	Not Essential
SAUSA300_RS01510	SAUSA300_0282	essB	protein EssB	0.757807	0.167376	0	Not Essential	Not Essential	0.553148	0.567164	0	Not Essential	Not Essential	0.584846	0.573549	0	Not Essential	Not Essential
SAUSA300_RS01515	SAUSA300_0283	essC	protein EssC	0.985883	0.0020196	0	Not Essential	Not Essential	1.50258	0.00220842	0	Not Essential	Not Essential	1.56633	0.00132132	0	Not Essential	Not Essential
SAUSA300_RS01520	SAUSA300_0284	esxC	protein EsaC	0.313156	0.819375	0	Not Essential	Not Essential	1.26994	0.501692	0	Not Essential	Not Essential	-6.1048	0.00160393	8.87e-08	Essential	Essential
SAUSA300_RS01525	SAUSA300_0285	esxB	virulence factor EsxB	-0.200203	0.902485	0.0347416	Not Essential	Not Essential	-0.209239	0.938115	0.101187	Not Essential	Not Essential	-5.31779	0.0106806	4.24e-06	Not Essential	Essential
SAUSA300_RS01530	SAUSA300_0286	esaE	DUF5081 domain-containing protein	0.300754	0.751896	0	Not Essential	Not Essential	-1.3284	0.348197	0.413927	Not Essential	Not Essential	-0.169305	0.933311	0.0978618	Not Essential	Not Essential
SAUSA300_RS01535	SAUSA300_0287	esxD	hypothetical protein	-5.93767	2.42e-05	1.42e-06	Essential	Essential	0.091048	0.978029	0	Not Essential	Not Essential	-5.41915	0.013705	2.64e-06	Not Essential	Essential
SAUSA300_RS01540	SAUSA300_0288	esaD	hypothetical protein	0.871765	0.141597	0	Not Essential	Not Essential	1.09006	0.216823	0	Not Essential	Not Essential	0.809409	0.394014	0	Not Essential	Not Essential
SAUSA300_RS01545	SAUSA300_0289	esaG	TIGR01741 family protein	0.107297	0.924418	0	Not Essential	Not Essential	0.360522	0.844773	0	Not Essential	Not Essential	0.981867	0.581206	0	Not Essential	Not Essential
SAUSA300_RS01550	SAUSA300_0290	-	DUF5079 domain-containing protein	0.289249	0.729516	0	Not Essential	Not Essential	-0.983977	0.412683	0.271515	Not Essential	Not Essential	-0.476593	0.724797	0.133382	Not Essential	Not Essential
SAUSA300_RS01555	SAUSA300_0291	-	DUF5080 domain-containing protein	1.40199	0.016154	0	Not Essential	Not Essential	1.68052	0.12031	0	Not Essential	Not Essential	1.97404	0.083086	0	Not Essential	Not Essential
SAUSA300_RS01560	SAUSA300_0292	-	hypothetical protein	-0.552968	0.710418	0.0471214	Not Essential	Not Essential	0.293654	0.910416	0	Not Essential	Not Essential	-0.00126955	0.999426	0.0843596	Not Essential	Not Essential
SAUSA300_RS01565	SAUSA300_0293	-	TIGR01741 family protein	1.22547	0.1044	0	Not Essential	Not Essential	1.61951	0.255455	0	Not Essential	Not Essential	1.15092	0.496712	0	Not Essential	Not Essential
SAUSA300_RS01570	SAUSA300_0294	-	TIGR01741 family protein	1.13147	0.172208	0	Not Essential	Not Essential	1.09773	0.482252	0	Not Essential	Not Essential	0.0626539	0.979655	0	Not Essential	Not Essential
SAUSA300_RS01575	0	0	hypothetical protein	1.08581	0.212545	0	Not Essential	Not Essential	0.967177	0.508812	0	Not Essential	Not Essential	1.26817	0.422059	0	Not Essential	Not Essential
SAUSA300_RS01580	SAUSA300_0296	0	TIGR01741 family protein	2.01937	0.00983516	0	Not Essential	Not Essential	2.38011	0.0968026	0	Not Essential	Not Essential	2.30612	0.132866	0	Not Essential	Not Essential
SAUSA300_RS01585	SAUSA300_0297	-	DUF5079 domain-containing protein	1.19647	0.0622447	0	Not Essential	Not Essential	0.590879	0.634864	0	Not Essential	Not Essential	1.32601	0.24363	0	Not Essential	Not Essential
SAUSA300_RS01590	SAUSA300_0298	-	TIGR01741 family protein	1.1221	0.208092	0	Not Essential	Not Essential	1.36228	0.387618	0	Not Essential	Not Essential	2.19473	0.114212	0	Not Essential	Not Essential
SAUSA300_RS01595	SAUSA300_0299	0	TIGR01741 family protein	0.118968	0.926406	0	Not Essential	Not Essential	-0.074279	0.974037	0.0863866	Not Essential	Not Essential	-1.21993	0.573771	0.320481	Not Essential	Not Essential
SAUSA300_RS01600	SAUSA300_0300	-	TIGR01741 family protein	1.42212	0.0958004	0	Not Essential	Not Essential	1.921	0.168751	0	Not Essential	Not Essential	1.53238	0.405465	0	Not Essential	Not Essential
SAUSA300_RS01605	SAUSA300_0301	-	TIGR01741 family protein	1.12621	0.126434	0	Not Essential	Not Essential	1.1541	0.440889	0	Not Essential	Not Essential	1.6703	0.238322	0	Not Essential	Not Essential
SAUSA300_RS01610	SAUSA300_0302	-	TIGR01741 family protein	1.32643	0.120993	0	Not Essential	Not Essential	1.27935	0.435621	0	Not Essential	Not Essential	0.787398	0.705642	0	Not Essential	Not Essential
SAUSA300_RS01615	SAUSA300_0303	-	cystatin-like fold lipoprotein	0.620585	0.558938	0	Not Essential	Not Essential	1.7717	0.247295	0	Not Essential	Not Essential	0.137769	0.953366	0	Not Essential	Not Essential
SAUSA300_RS01620	SAUSA300_0304	-	membrane protein	0.413103	0.717971	0	Not Essential	Not Essential	0.635135	0.744514	0	Not Essential	Not Essential	1.05914	0.593797	0	Not Essential	Not Essential
SAUSA300_RS01625	SAUSA300_0305	-	formate/nitrite transporter	1.05929	0.0962668	0	Not Essential	Not Essential	1.40906	0.174086	0	Not Essential	Not Essential	1.08866	0.356764	0	Not Essential	Not Essential
SAUSA300_RS01630	SAUSA300_0306	brnQ2	branched-chain amino acid transporter II carrier protein	0.0424797	0.954674	0	Not Essential	Not Essential	0.191495	0.879241	0	Not Essential	Not Essential	0.655831	0.540073	0	Not Essential	Not Essential
SAUSA300_RS01635	SAUSA300_0307	-	5'-nucleotidase, lipoprotein e(P4) family	0.637114	0.38799	0	Not Essential	Not Essential	0.937675	0.456406	0	Not Essential	Not Essential	0.7551	0.61297	0	Not Essential	Not Essential
SAUSA300_RS01640	0	0	hypothetical protein	1.25242	0.244466	0	Not Essential	Not Essential	1.13544	0.519374	0	Not Essential	Not Essential	0.31275	0.910149	0	Not Essential	Not Essential
SAUSA300_RS01645	SAUSA300_0308	-	peptide ABC transporter permease	-0.149087	0.869404	0.0334809	Not Essential	Not Essential	0.367845	0.786935	0	Not Essential	Not Essential	1.08623	0.362347	0	Not Essential	Not Essential
SAUSA300_RS01650	SAUSA300_0309	-	ABC transporter ATP-binding protein	0.338042	0.728596	0	Not Essential	Not Essential	0.978332	0.509199	0	Not Essential	Not Essential	0.794753	0.650637	0	Not Essential	Not Essential
SAUSA300_RS01655	SAUSA300_0310	-	PTS sugar transporter subunit IIC	1.75904	0.000905154	0	Not Essential	Not Essential	1.88911	0.0464854	0	Not Essential	Not Essential	1.72013	0.053221	0	Not Essential	Not Essential
SAUSA300_RS01660	SAUSA300_0311	-	carbohydrate kinase	-0.0460246	0.957316	0.0312525	Not Essential	Not Essential	-0.928757	0.408356	0.252881	Not Essential	Not Essential	-1.12223	0.326118	0.284787	Not Essential	Not Essential
SAUSA300_RS01665	SAUSA300_0312	psuG	pseudouridine-5'-phosphate glycosidase	0.744356	0.373048	0	Not Essential	Not Essential	0.611146	0.679886	0	Not Essential	Not Essential	1.00516	0.491585	0	Not Essential	Not Essential
SAUSA300_RS01670	SAUSA300_0313	-	pyrimidine nucleoside transporter NupC	0.224105	0.766963	0	Not Essential	Not Essential	0.96443	0.327158	0	Not Essential	Not Essential	0.445882	0.705642	0	Not Essential	Not Essential
SAUSA300_RS01675	SAUSA300_0314	nanT	hypothetical protein	0.753162	0.191541	0	Not Essential	Not Essential	0.673054	0.465491	0	Not Essential	Not Essential	1.5394	0.0510755	0	Not Essential	Not Essential
SAUSA300_RS01680	SAUSA300_0315	nanA	N-acetylneuraminate lyase	0.43353	0.586232	0	Not Essential	Not Essential	0.066182	0.974037	0	Not Essential	Not Essential	0.335011	0.853153	0	Not Essential	Not Essential
SAUSA300_RS01685	SAUSA300_0316	nanK	ROK family protein	-0.596787	0.445797	0.0492305	Not Essential	Not Essential	-0.530838	0.723144	0.150894	Not Essential	Not Essential	0.00525446	0.998148	0	Not Essential	Not Essential
SAUSA300_RS01690	SAUSA300_0317	nanR	MurR/RpiR family transcriptional regulator	1.40642	0.0444792	0	Not Essential	Not Essential	1.79544	0.139338	0	Not Essential	Not Essential	2.11802	0.0692467	0	Not Essential	Not Essential
SAUSA300_RS01695	SAUSA300_0318	nanE	N-acetylmannosamine-6-phosphate 2-epimerase	1.6143	0.0384691	0	Not Essential	Not Essential	1.99667	0.139902	0	Not Essential	Not Essential	2.10343	0.13497	0	Not Essential	Not Essential
SAUSA300_RS01700	SAUSA300_0319	-	histidine transporter	-3.7308	0.0696238	0.0166879	Not Essential	Not Essential	-2.36787	0.328331	0.121252	Not Essential	Not Essential	-3.27374	NA	0.0126834	Not Essential	Not Essential
SAUSA300_RS01705	SAUSA300_0320	gehB	lipase	0.0709094	0.921584	0	Not Essential	Not Essential	0.688956	0.417059	0	Not Essential	Not Essential	0.245073	0.826648	0	Not Essential	Not Essential
SAUSA300_RS01710	SAUSA300_0321	-	alpha/beta hydrolase	0.802321	0.264411	0	Not Essential	Not Essential	0.458986	0.783401	0	Not Essential	Not Essential	1.00256	0.450368	0	Not Essential	Not Essential
SAUSA300_RS01715	SAUSA300_0322	-	NADH-dependent flavin oxidoreductase	0.247216	0.788828	0	Not Essential	Not Essential	0.750415	0.567164	0	Not Essential	Not Essential	0.168542	0.916732	0	Not Essential	Not Essential
SAUSA300_RS01720	SAUSA300_0323	-	hypothetical protein	-4.10245	0.0286838	0.00449222	Not Essential	Essential	-2.69239	0.241674	0.0557041	Not Essential	Not Essential	-3.79792	NA	0.00216909	Not Essential	Not Essential
SAUSA300_RS01725	SAUSA300_0324	-	LLM class flavin-dependent oxidoreductase	1.08652	0.0974652	0	Not Essential	Not Essential	1.50862	0.170563	0	Not Essential	Not Essential	2.16654	0.0393914	0	Not Essential	Not Essential
SAUSA300_RS01730	SAUSA300_0325	gcvH-L	glycine cleavage system protein H	-5.72183	0.000121705	4.18e-06	Essential	Essential	-3.39109	0.0991621	0.00770322	Not Essential	Not Essential	-5.20257	0.0190147	7.2e-06	Not Essential	Essential
SAUSA300_RS01735	SAUSA300_0326	-	hypothetical protein	0.288944	0.75374	0	Not Essential	Not Essential	0.0584419	0.979945	0	Not Essential	Not Essential	1.2395	0.429062	0	Not Essential	Not Essential
SAUSA300_RS01740	SAUSA300_0327	sirTM	deacetylase SIR2	1.93399	0.000874571	0	Not Essential	Not Essential	2.26485	0.0468763	0	Not Essential	Not Essential	2.70442	0.0154056	0	Not Essential	Not Essential
SAUSA300_RS01745	SAUSA300_0328	lplA2	lipoate--protein ligase A	0.643917	0.362743	0	Not Essential	Not Essential	0.159444	0.910487	0	Not Essential	Not Essential	0.717345	0.569431	0	Not Essential	Not Essential
SAUSA300_RS01750	SAUSA300_0329	-	aldehyde reductase	0.452113	0.586232	0	Not Essential	Not Essential	0.658573	0.621237	0	Not Essential	Not Essential	-1.46695	0.269306	0.427084	Not Essential	Not Essential
SAUSA300_RS01755	SAUSA300_0330	ulaA	PTS ascorbate transporter subunit IIC	0.099917	0.895764	0	Not Essential	Not Essential	-0.328731	0.782341	0.116996	Not Essential	Not Essential	-0.704039	0.540692	0.17224	Not Essential	Not Essential
SAUSA300_RS01760	SAUSA300_0331	-	PTS lactose transporter subunit IIB	1.09042	0.373157	0	Not Essential	Not Essential	1.02031	0.627253	0	Not Essential	Not Essential	1.39936	0.577869	0	Not Essential	Not Essential
SAUSA300_RS01765	SAUSA300_0332	-	PTS ascorbate transporter subunit IIA	2.92412	0.000817909	0	Not Essential	Not Essential	3.21812	0.0399306	0	Not Essential	Not Essential	3.44095	0.0410166	0	Not Essential	Not Essential
SAUSA300_RS01770	SAUSA300_0333	-	hypothetical protein	1.25333	0.00610455	0	Not Essential	Not Essential	1.16173	0.153448	0	Not Essential	Not Essential	1.11638	0.15544	0	Not Essential	Not Essential
SAUSA300_RS01775	SAUSA300_0334	mepR	multidrug efflux MATE transporter transcriptional repressor MepR	0.318547	0.814355	0	Not Essential	Not Essential	-0.550557	0.795865	0.15476	Not Essential	Not Essential	0.138304	0.959397	0	Not Essential	Not Essential
SAUSA300_RS01780	SAUSA300_0335	mepA	multidrug efflux MATE transporter MepA	-0.10656	0.888595	0.0325129	Not Essential	Not Essential	0.697121	0.481766	0	Not Essential	Not Essential	0.0703316	0.952325	0	Not Essential	Not Essential
SAUSA300_RS01785	SAUSA300_0336	mepB	hypothetical protein	0.495736	0.676418	0	Not Essential	Not Essential	0.0161057	0.995388	0	Not Essential	Not Essential	-2.05735	0.253007	0.274152	Not Essential	Not Essential
SAUSA300_RS01790	SAUSA300_0337	glpT	glycerol-3-phosphate transporter	0.484718	0.475781	0	Not Essential	Not Essential	1.12119	0.260099	0	Not Essential	Not Essential	1.06324	0.255093	0	Not Essential	Not Essential
SAUSA300_RS01795	SAUSA300_0338	-	glyoxalase	0.946916	0.155354	0	Not Essential	Not Essential	0.551413	0.675518	0	Not Essential	Not Essential	1.21694	0.259817	0	Not Essential	Not Essential
SAUSA300_RS01800	SAUSA300_0339	-	LLM class flavin-dependent oxidoreductase	1.38908	0.0313149	0	Not Essential	Not Essential	2.03031	0.0726062	0	Not Essential	Not Essential	1.56053	0.205153	0	Not Essential	Not Essential
SAUSA300_RS01805	SAUSA300_0340	-	NAD(P)H-dependent oxidoreductase	1.2526	0.187168	0	Not Essential	Not Essential	1.00125	0.548307	0	Not Essential	Not Essential	1.13611	0.575565	0	Not Essential	Not Essential
SAUSA300_RS01810	SAUSA300_0341	-	membrane protein	1.36228	0.0124461	0	Not Essential	Not Essential	1.83201	0.0554021	0	Not Essential	Not Essential	1.52448	0.130234	0	Not Essential	Not Essential
SAUSA300_RS01815	SAUSA300_0342	-	hypothetical protein	-2.23448	0.0460536	0.448812	Not Essential	Not Essential	-4.19763	0.0206717	0.000533067	Not Essential	Essential	-3.25721	0.111589	0.013363	Not Essential	Not Essential
SAUSA300_RS01820	SAUSA300_0343	-	RimJ/RimL family protein N-acetyltransferase	-0.368731	0.759712	0.0397584	Not Essential	Not Essential	0.17601	0.938944	0	Not Essential	Not Essential	-6.48862	0.000142592	1.15e-08	Essential	Essential
SAUSA300_RS01825	SAUSA300_0344	fepA	EfeM/EfeO family lipoprotein	0.294469	0.742646	0	Not Essential	Not Essential	-1.16073	0.364533	0.339138	Not Essential	Not Essential	0.894554	0.545596	0	Not Essential	Not Essential
SAUSA300_RS01830	SAUSA300_0345	fepB	deferrochelatase/peroxidase EfeB	-0.186333	0.823116	0.0343886	Not Essential	Not Essential	0.00509913	0.997246	0	Not Essential	Not Essential	0.759968	0.505581	0	Not Essential	Not Essential
SAUSA300_RS01835	SAUSA300_0346	fepC	iron permease FTR1 family protein	0.438846	0.436195	0	Not Essential	Not Essential	0.934547	0.27894	0	Not Essential	Not Essential	0.508649	0.623354	0	Not Essential	Not Essential
SAUSA300_RS01840	SAUSA300_0347	tatC	twin-arginine translocase subunit TatC	0.687308	0.41791	0	Not Essential	Not Essential	0.620914	0.704543	0	Not Essential	Not Essential	-1.17139	0.505931	0.302271	Not Essential	Not Essential
SAUSA300_RS01845	SAUSA300_0348	tatA	twin-arginine translocase TatA/TatE family subunit	-3.20056	0.0194645	0.0857842	Not Essential	Not Essential	-3.22511	0.13581	0.0127162	Not Essential	Not Essential	-0.891317	0.779	0.215118	Not Essential	Not Essential
SAUSA300_RS01850	SAUSA300_0349	-	hypothetical protein	1.24522	0.315321	0	Not Essential	Not Essential	-0.387193	0.870629	0.125802	Not Essential	Not Essential	0.626749	0.81537	0	Not Essential	Not Essential
SAUSA300_RS01855	SAUSA300_0350	-	transcriptional regulator	-5.03145	0.00243273	0.000104449	Essential	Essential	-3.23099	0.13774	0.0124963	Not Essential	Not Essential	-4.4697	0.0690285	0.000168315	Not Essential	Not Essential
SAUSA300_RS01860	SAUSA300_0351	-	hypothetical protein	0.348402	0.698998	0	Not Essential	Not Essential	0.941666	0.458134	0	Not Essential	Not Essential	0.562728	0.717237	0	Not Essential	Not Essential
SAUSA300_RS01865	SAUSA300_0352	-	ABC transporter ATP-binding protein	0.665117	0.361576	0	Not Essential	Not Essential	-0.0132635	0.994796	0.0806065	Not Essential	Not Essential	0.727436	0.61975	0	Not Essential	Not Essential
SAUSA300_RS01870	SAUSA300_0353	-	ABC-2 transporter family protein	1.50097	0.0235908	0	Not Essential	Not Essential	0.944223	0.460948	0	Not Essential	Not Essential	1.21172	0.359724	0	Not Essential	Not Essential
SAUSA300_RS01875	SAUSA300_0354	-	hypothetical protein	0.821731	0.131527	0	Not Essential	Not Essential	0.972385	0.285477	0	Not Essential	Not Essential	0.587164	0.545596	0	Not Essential	Not Essential
SAUSA300_RS01880	#N/A	#N/A	#N/A	1.355	0.333596	0	Not Essential	Not Essential	1.76928	0.401089	0	Not Essential	Not Essential	2.26877	0.365164	0	Not Essential	Not Essential
SAUSA300_RS01885	SAUSA300_0355	-	acetyl-CoA acyltransferase	-9.0774	1.11e-21	4e-15	Essential	Essential	-6.32059	8.88e-07	8.24e-08	Essential	Essential	-2.4782	0.0229028	0.116484	Not Essential	Not Essential
SAUSA300_RS01890	SAUSA300_0356	mdh	metal-dependent hydrolase	0.241268	0.815283	0	Not Essential	Not Essential	0.833099	0.603902	0	Not Essential	Not Essential	-0.229814	0.915075	0.103627	Not Essential	Not Essential
SAUSA300_RS01895	SAUSA300_0357	metE	5-methyltetrahydropteroyltriglutamate-- homocysteine methyltransferase	0.0935549	0.899842	0	Not Essential	Not Essential	0.687032	0.405547	0	Not Essential	Not Essential	0.0791786	0.941767	0	Not Essential	Not Essential
SAUSA300_RS01900	SAUSA300_0358	metF	bifunctional homocysteine S-methyltransferase/methylenetetrahydrofolate reductase	1.24864	0.0144871	0	Not Essential	Not Essential	1.69455	0.0454244	0	Not Essential	Not Essential	1.60366	0.052019	0	Not Essential	Not Essential
SAUSA300_RS01905	SAUSA300_0359	metC	cystathionine beta-lyase	0.875121	0.243331	0	Not Essential	Not Essential	0.732095	0.589927	0	Not Essential	Not Essential	1.57537	0.15778	0	Not Essential	Not Essential
SAUSA300_RS01910	SAUSA300_0360	metI	cystathionine gamma-synthase	0.776094	0.242193	0	Not Essential	Not Essential	1.57609	0.146154	0	Not Essential	Not Essential	0.999469	0.442376	0	Not Essential	Not Essential
SAUSA300_RS01915	SAUSA300_0361	parB	chromosome partitioning protein ParB	0.490295	0.56114	0	Not Essential	Not Essential	-0.271309	0.876872	0.109051	Not Essential	Not Essential	0.398249	0.831151	0	Not Essential	Not Essential
SAUSA300_RS01920	SAUSA300_0362	-	mechanosensitive ion channel protein MscS	-0.37856	0.607386	0.0400969	Not Essential	Not Essential	0.12848	0.932766	0	Not Essential	Not Essential	-0.672141	0.607486	0.165991	Not Essential	Not Essential
SAUSA300_RS01925	SAUSA300_0363	-	hypothetical protein	-5.43068	0.000306771	1.7e-05	Essential	Essential	-3.46537	0.111105	0.00612096	Not Essential	Not Essential	-4.67593	0.0609665	7.2e-05	Not Essential	Not Essential
SAUSA300_RS01930	SAUSA300_0364	ychF	GTP-binding protein YchF	-1.80657	0.00522881	0.245981	Not Essential	Not Essential	-1.68953	0.0985101	0.402954	Not Essential	Not Essential	-1.47624	0.190387	0.431508	Not Essential	Not Essential
SAUSA300_RS01935	SAUSA300_0365	-	hypothetical protein	-1.91655	0.2116	0.289413	Not Essential	Not Essential	-3.41824	0.0903789	0.00708505	Not Essential	Not Essential	-5.02615	0.0318706	1.59e-05	Not Essential	Essential
SAUSA300_RS01940	SAUSA300_0366	rpsF	30S ribosomal protein S6	-6.35213	6.45e-07	1.62e-07	Essential	Essential	-3.99327	0.0384121	0.00108657	Not Essential	Essential	-5.67361	0.00566477	7.79e-07	Essential	Essential
SAUSA300_RS01945	SAUSA300_0367	ssb	single-stranded DNA-binding protein	-7.2456	1.92e-10	9.64e-10	Essential	Essential	-4.66973	0.00430535	9.41e-05	Essential	Essential	-6.20574	0.00112542	5.24e-08	Essential	Essential
SAUSA300_RS01950	SAUSA300_0368	rpsR	30S ribosomal protein S18	-6.54797	1.24e-07	5.54e-08	Essential	Essential	-4.04953	0.0332248	0.000895257	Not Essential	Essential	-5.64235	0.00684739	9.07e-07	Essential	Essential
SAUSA300_RS01955	SAUSA300_0369	-	CAAX amino protease	0.312378	0.688801	0	Not Essential	Not Essential	-0.611354	0.604709	0.167378	Not Essential	Not Essential	0.860149	0.505931	0	Not Essential	Not Essential
SAUSA300_RS01960	#N/A	#N/A	#N/A	0.580948	0.699503	0	Not Essential	Not Essential	0.207567	0.93943	0	Not Essential	Not Essential	-5.55462	0.0128062	1.39e-06	Not Essential	Essential
SAUSA300_RS01965	0	0	integrase	-0.46664	0.795329	0.0433903	Not Essential	Not Essential	-3.57892	0.0808086	0.00427898	Not Essential	Not Essential	-1.07612	0.719725	0.269253	Not Essential	Not Essential
SAUSA300_RS01970	SAUSA300_0370	selX	toxin	-0.269393	0.768053	0.0366315	Not Essential	Not Essential	0.652955	0.681905	0	Not Essential	Not Essential	-0.186369	0.920494	0.0994349	Not Essential	Not Essential
SAUSA300_RS01975	SAUSA300_0371	-	hypothetical protein	0.656956	0.576192	0	Not Essential	Not Essential	0.807194	0.672152	0	Not Essential	Not Essential	0.0420275	0.988015	0	Not Essential	Not Essential
SAUSA300_RS01980	SAUSA300_0372	-	peptidase	1.10203	0.272357	0	Not Essential	Not Essential	1.83691	0.25091	0	Not Essential	Not Essential	1.3887	0.51065	0	Not Essential	Not Essential
SAUSA300_RS01985	SAUSA300_0373	-	transcriptional regulator	-0.371943	0.80205	0.0398684	Not Essential	Not Essential	-0.100684	0.974717	0.0890544	Not Essential	Not Essential	-5.52952	0.00971068	1.56e-06	Essential	Essential
SAUSA300_RS01990	SAUSA300_0374	-	GlsB/YeaQ/YmgE family stress response membrane protein	-3.33457	0.00504616	0.0585001	Not Essential	Not Essential	-4.09699	0.0290521	0.000759215	Not Essential	Essential	-5.56628	0.00648947	1.31e-06	Essential	Essential
SAUSA300_RS01995	0	0	hypothetical protein	-1.22882	0.431599	0.105595	Not Essential	Not Essential	0.600713	0.80535	0	Not Essential	Not Essential	-5.09592	0.0221258	1.17e-05	Not Essential	Essential
SAUSA300_RS02000	SAUSA300_0375	-	histidine phosphatase family protein	1.34981	0.122968	0	Not Essential	Not Essential	1.88626	0.217296	0	Not Essential	Not Essential	1.52886	0.430016	0	Not Essential	Not Essential
SAUSA300_RS02005	SAUSA300_0376	-	hypothetical protein	0.216309	0.85966	0	Not Essential	Not Essential	1.47484	0.406259	0	Not Essential	Not Essential	0.68246	0.761556	0	Not Essential	Not Essential
SAUSA300_RS02010	SAUSA300_0377	-	hypothetical protein	0.747061	0.362363	0	Not Essential	Not Essential	0.652495	0.68568	0	Not Essential	Not Essential	1.00876	0.53225	0	Not Essential	Not Essential
SAUSA300_RS02015	SAUSA300_0378	-	hypothetical protein	0.313592	0.830061	0	Not Essential	Not Essential	0.842174	0.674875	0	Not Essential	Not Essential	-0.686173	0.805461	0.168705	Not Essential	Not Essential
SAUSA300_RS02020	SAUSA300_0379	ahpF	alkyl hydroperoxide reductase subunit F	-9.32712	5.63e-23	6.66e-16	Essential	Essential	-2.21868	0.0200279	0.166648	Not Essential	Not Essential	-9.33464	8.18e-16	2.22e-16	Essential	Essential
SAUSA300_RS02025	SAUSA300_0380	ahpC	alkyl hydroperoxide reductase subunit C	-7.81931	1.53e-13	2.62e-11	Essential	Essential	-5.11334	0.000842523	1.65e-05	Essential	Essential	-6.83775	2.84e-05	1.64e-09	Essential	Essential
SAUSA300_RS02030	SAUSA300_0381	nfrA	NADPH-dependent oxidoreductase	0.0405481	0.970889	0	Not Essential	Not Essential	-0.0913066	0.96645	0.088095	Not Essential	Not Essential	-1.20052	0.483585	0.313088	Not Essential	Not Essential
SAUSA300_RS02035	SAUSA300_0382	tcyP	L-cystine transporter	-0.197971	0.80995	0.0346843	Not Essential	Not Essential	-0.12457	0.933031	0.0915593	Not Essential	Not Essential	-0.00721375	0.997685	0.0847807	Not Essential	Not Essential
SAUSA300_RS02040	0	0	hypothetical protein	-0.299921	0.914318	0.0375378	Not Essential	Not Essential	-1.86472	0.435183	0.314605	Not Essential	Not Essential	-3.60699	NA	0.00422767	Not Essential	Not Essential
SAUSA300_RS02045	SAUSA300_0383	-	hypothetical protein	-2.26137	0.00396005	0.46421	Not Essential	Not Essential	-5.05265	0.00089612	2.1e-05	Essential	Essential	-4.18856	0.0052468	0.000510093	Essential	Essential
SAUSA300_RS02050	SAUSA300_0384	-	hypothetical protein	-0.790637	0.319915	0.0606583	Not Essential	Not Essential	-0.365295	0.837508	0.122415	Not Essential	Not Essential	-0.548101	0.740358	0.144244	Not Essential	Not Essential
SAUSA300_RS02055	SAUSA300_0385	-	hypothetical protein	-0.680845	0.542226	0.0537343	Not Essential	Not Essential	-0.957911	0.608729	0.262572	Not Essential	Not Essential	-6.54341	0.000197867	8.52e-09	Essential	Essential
SAUSA300_RS02060	SAUSA300_0386	xpt	xanthine phosphoribosyltransferase	-2.07016	0.0234817	0.36054	Not Essential	Not Essential	-4.73728	0.003407	7.27e-05	Essential	Essential	-6.56459	0.000181008	7.58e-09	Essential	Essential
SAUSA300_RS02065	SAUSA300_0387	pbuX	xanthine permease	-1.52302	0.00151862	0.161058	Not Essential	Not Essential	-3.08227	0.000176056	0.0192917	Not Essential	Essential	-1.42303	0.104744	0.406545	Not Essential	Not Essential
SAUSA300_RS02070	SAUSA300_0388	guaB	IMP dehydrogenase	-9.64129	7.48e-26	0	Essential	Essential	-6.88234	6.25e-09	5.32e-09	Essential	Essential	-10.037	5.49e-21	0	Essential	Essential
SAUSA300_RS02075	SAUSA300_0389	guaA	GMP synthase (glutamine-hydrolyzing)	-9.55996	5.68e-25	0	Essential	Essential	-6.98241	1.99e-09	3.21e-09	Essential	Essential	-9.83211	9.77e-20	0	Essential	Essential
SAUSA300_RS02080	SAUSA300_0390	-	hypothetical protein	-1.41918	0.0659581	0.138309	Not Essential	Not Essential	-0.749898	0.576798	0.200402	Not Essential	Not Essential	-3.8666	0.00132672	0.00169512	Essential	Essential
SAUSA300_RS02085	SAUSA300_0391	-	MazF/PemK family toxin	0.996448	0.167085	0	Not Essential	Not Essential	1.19507	0.292166	0	Not Essential	Not Essential	0.541553	0.728851	0	Not Essential	Not Essential
SAUSA300_RS02090	0	0	transposase	-0.311725	0.835808	0.0379009	Not Essential	Not Essential	0.905861	0.658971	0	Not Essential	Not Essential	0.366957	0.90701	0	Not Essential	Not Essential
SAUSA300_RS02095	SAUSA300_0392	-	hypothetical protein	0.800808	0.699503	0	Not Essential	Not Essential	0.224371	0.940074	0	Not Essential	Not Essential	-4.169	0.117508	0.000549858	Not Essential	Not Essential
SAUSA300_RS02100	SAUSA300_0393	-	membrane protein	1.38733	0.132623	0	Not Essential	Not Essential	1.09471	0.547225	0	Not Essential	Not Essential	0.409581	0.872715	0	Not Essential	Not Essential
SAUSA300_RS02105	SAUSA300_0394	-	NAD(P)-dependent oxidoreductase	0.78955	0.303842	0	Not Essential	Not Essential	0.846444	0.504819	0	Not Essential	Not Essential	0.763552	0.629982	0	Not Essential	Not Essential
SAUSA300_RS02110	SAUSA300_0395	ssl1	hypothetical protein	0.463848	0.594746	0	Not Essential	Not Essential	0.174121	0.92159	0	Not Essential	Not Essential	-0.288746	0.879251	0.10977	Not Essential	Not Essential
SAUSA300_RS02115	SAUSA300_0396	ssl2	hypothetical protein	1.3357	0.0365696	0	Not Essential	Not Essential	1.88633	0.0864403	0	Not Essential	Not Essential	1.83447	0.11105	0	Not Essential	Not Essential
SAUSA300_RS02120	SAUSA300_0397	ssl3	hypothetical protein	0.081629	0.933043	0	Not Essential	Not Essential	-0.132959	0.937095	0.0924602	Not Essential	Not Essential	-1.12207	0.359257	0.284731	Not Essential	Not Essential
SAUSA300_RS02125	0	0	hypothetical protein	-4.29309	0.0237226	0.00219206	Not Essential	Essential	-2.84447	0.219444	0.0373725	Not Essential	Not Essential	-4.10237	0.122736	0.000708612	Not Essential	Not Essential
SAUSA300_RS02130	SAUSA300_0398	ssl4	hypothetical protein	0.28317	0.759386	0	Not Essential	Not Essential	0.391925	0.793812	0	Not Essential	Not Essential	0.00220786	0.998965	0	Not Essential	Not Essential
SAUSA300_RS02135	SAUSA300_0399	ssl5	hypothetical protein	-0.0622686	0.950566	0.0315777	Not Essential	Not Essential	-3.119	0.0133405	0.0173544	Not Essential	Essential	-0.244381	0.897419	0.105096	Not Essential	Not Essential
SAUSA300_RS02140	0	0	hypothetical protein	0.00392882	0.997553	0	Not Essential	Not Essential	0.0647153	0.984506	0	Not Essential	Not Essential	0.705362	0.769159	0	Not Essential	Not Essential
SAUSA300_RS02145	SAUSA300_0400	ssl6	hypothetical protein	-0.53777	0.535151	0.0464251	Not Essential	Not Essential	-1.20135	0.371885	0.356358	Not Essential	Not Essential	-0.290459	0.880681	0.109957	Not Essential	Not Essential
SAUSA300_RS02150	SAUSA300_0401	ssl7	hypothetical protein	0.282854	0.759879	0	Not Essential	Not Essential	0.266751	0.87402	0	Not Essential	Not Essential	-2.22554	0.0757999	0.201107	Not Essential	Not Essential
SAUSA300_RS02155	SAUSA300_0402	ssl8	hypothetical protein	1.0196	0.157343	0	Not Essential	Not Essential	1.4022	0.270395	0	Not Essential	Not Essential	1.27185	0.374822	0	Not Essential	Not Essential
SAUSA300_RS02160	SAUSA300_0403	ssl9	hypothetical protein	0.249459	0.789475	0	Not Essential	Not Essential	0.0390312	0.987498	0	Not Essential	Not Essential	-0.189697	0.915418	0.0997465	Not Essential	Not Essential
SAUSA300_RS02165	SAUSA300_0404	ssl10	hypothetical protein	0.72943	0.326113	0	Not Essential	Not Essential	1.02704	0.46041	0	Not Essential	Not Essential	-1.02542	0.501678	0.253131	Not Essential	Not Essential
SAUSA300_RS02170	0	0	hypothetical protein	-3.32875	0.148843	0.0595097	Not Essential	Not Essential	-1.89896	0.442324	0.298171	Not Essential	Not Essential	-3.25748	NA	0.0133518	Not Essential	Not Essential
SAUSA300_RS02175	SAUSA300_0405	hsdM1	type I restriction-modification system subunit M	1.74473	0.00136525	0	Not Essential	Not Essential	2.13846	0.0141815	0	Not Essential	Not Essential	2.41221	0.00452361	0	Not Essential	Not Essential
SAUSA300_RS02180	SAUSA300_0406	hsdS1	restriction endonuclease subunit S	0.840624	0.126109	0	Not Essential	Not Essential	1.61947	0.0797265	0	Not Essential	Not Essential	1.65303	0.0434905	0	Not Essential	Not Essential
SAUSA300_RS02185	SAUSA300_0407	ssl11	hypothetical protein	0.554017	0.495609	0	Not Essential	Not Essential	1.59567	0.188751	0	Not Essential	Not Essential	1.24379	0.356764	0	Not Essential	Not Essential
SAUSA300_RS02190	SAUSA300_0408	-	hypothetical protein	1.55026	0.00111543	0	Not Essential	Not Essential	2.11365	0.00966434	0	Not Essential	Not Essential	1.86977	0.0185311	0	Not Essential	Not Essential
SAUSA300_RS02195	SAUSA300_0409	-	hypothetical protein	0.122972	0.937571	0	Not Essential	Not Essential	-1.06448	0.604709	0.30081	Not Essential	Not Essential	0.387308	0.900893	0	Not Essential	Not Essential
SAUSA300_RS02200	SAUSA300_0410	lpl1	tandem-type lipoprotein	0.424693	0.603868	0	Not Essential	Not Essential	0.851032	0.512724	0	Not Essential	Not Essential	-1.39011	0.256854	0.391563	Not Essential	Not Essential
SAUSA300_RS02205	SAUSA300_0411	0	tandem-type lipoprotein	1.04423	0.116501	0	Not Essential	Not Essential	0.957396	0.436648	0	Not Essential	Not Essential	1.16502	0.310896	0	Not Essential	Not Essential
SAUSA300_RS02210	0	0	tandem-type lipoprotein	1.66629	0.0119015	0	Not Essential	Not Essential	2.05104	0.074118	0	Not Essential	Not Essential	2.41873	0.0303273	0	Not Essential	Not Essential
SAUSA300_RS02215	SAUSA300_0413	lpl3	tandem-type lipoprotein	0.914242	0.190821	0	Not Essential	Not Essential	0.822902	0.484762	0	Not Essential	Not Essential	0.95504	0.504104	0	Not Essential	Not Essential
SAUSA300_RS02220	SAUSA300_0414	lpl4	tandem-type lipoprotein	0.813119	0.264679	0	Not Essential	Not Essential	0.772327	0.566159	0	Not Essential	Not Essential	0.670205	0.691796	0	Not Essential	Not Essential
SAUSA300_RS02225	SAUSA300_0415	lpl5	tandem-type lipoprotein	-0.0163225	0.987639	0.0306815	Not Essential	Not Essential	-0.257958	0.87402	0.107298	Not Essential	Not Essential	-0.732923	0.638457	0.178147	Not Essential	Not Essential
SAUSA300_RS02230	SAUSA300_0416	lpl6	tandem-type lipoprotein	0.886859	0.256582	0	Not Essential	Not Essential	1.29333	0.260058	0	Not Essential	Not Essential	1.16252	0.362347	0	Not Essential	Not Essential
SAUSA300_RS02235	SAUSA300_0417	lpl7	tandem-type lipoprotein	-0.159299	0.855155	0.0337241	Not Essential	Not Essential	-1.47727	0.201614	0.487231	Not Essential	Not Essential	-0.829281	0.55817	0.199675	Not Essential	Not Essential
SAUSA300_RS02240	SAUSA300_0418	lpl8	tandem-type lipoprotein	1.48257	0.0496682	0	Not Essential	Not Essential	1.59809	0.244126	0	Not Essential	Not Essential	1.86092	0.178161	0	Not Essential	Not Essential
SAUSA300_RS02245	SAUSA300_0419	lpl9	tandem-type lipoprotein	0.403929	0.622488	0	Not Essential	Not Essential	0.83312	0.466466	0	Not Essential	Not Essential	0.50343	0.714147	0	Not Essential	Not Essential
SAUSA300_RS02250	SAUSA300_0420	-	hypothetical protein	-0.0772237	0.926875	0.0318855	Not Essential	Not Essential	0.187341	0.879241	0	Not Essential	Not Essential	-0.53466	0.646713	0.142114	Not Essential	Not Essential
SAUSA300_RS02255	SAUSA300_0421	-	hypothetical protein	0.680883	0.604446	0	Not Essential	Not Essential	0.0895844	0.976435	0	Not Essential	Not Essential	0.88164	0.746235	0	Not Essential	Not Essential
SAUSA300_RS02260	SAUSA300_0422	-	hypothetical protein	0.947695	0.454585	0	Not Essential	Not Essential	1.47882	0.42823	0	Not Essential	Not Essential	0.999185	0.683241	0	Not Essential	Not Essential
SAUSA300_RS02265	0	0	hypothetical protein	1.04733	0.358763	0	Not Essential	Not Essential	0.269748	0.914709	0	Not Essential	Not Essential	1.22948	0.638297	0	Not Essential	Not Essential
SAUSA300_RS02270	SAUSA300_0424	-	GTP-binding protein	0.770339	0.246993	0	Not Essential	Not Essential	0.921655	0.425879	0	Not Essential	Not Essential	0.833961	0.540073	0	Not Essential	Not Essential
SAUSA300_RS02275	0	0	hypothetical protein	2.04319	0.249069	0	Not Essential	Not Essential	1.82038	0.395712	0	Not Essential	Not Essential	2.00893	0.486257	0	Not Essential	Not Essential
SAUSA300_RS02280	SAUSA300_0425	mpsA	NADH dehydrogenase subunit 5	-9.71035	1.65e-25	0	Essential	Essential	-7.03902	3.62e-09	2.4e-09	Essential	Essential	-9.98861	8.6e-21	0	Essential	Essential
SAUSA300_RS02285	SAUSA300_0426	mpsB	hypothetical protein	-9.36893	2.4e-23	4.44e-16	Essential	Essential	-6.73611	3.4e-08	1.1e-08	Essential	Essential	-9.50921	3.28e-17	0	Essential	Essential
SAUSA300_RS02290	SAUSA300_0427	mpsC	hypothetical protein	-7.10806	6.78e-10	2.2e-09	Essential	Essential	-4.70624	0.00601608	8.18e-05	Essential	Essential	-5.96316	0.00165358	1.84e-07	Essential	Essential
SAUSA300_RS02295	#N/A	#N/A	#N/A	0.612445	0.58202	0	Not Essential	Not Essential	0.380224	0.858145	0	Not Essential	Not Essential	1.14431	0.574982	0	Not Essential	Not Essential
SAUSA300_RS02300	SAUSA300_0429	-	phosphatase	1.00158	0.187386	0	Not Essential	Not Essential	1.11865	0.417592	0	Not Essential	Not Essential	0.128465	0.950247	0	Not Essential	Not Essential
SAUSA300_RS02305	SAUSA300_0430	-	carboxylesterase	0.192501	0.838066	0	Not Essential	Not Essential	0.229622	0.893362	0	Not Essential	Not Essential	-1.03885	0.522548	0.257307	Not Essential	Not Essential
SAUSA300_RS02310	SAUSA300_0431	-	hypothetical protein	0.326781	0.897037	0	Not Essential	Not Essential	2.08212	0.346204	0	Not Essential	Not Essential	1.14461	0.735502	0	Not Essential	Not Essential
SAUSA300_RS02315	SAUSA300_0432	-	sodium-dependent transporter	-2.50507	0.330308	0.390779	Not Essential	Not Essential	-1.7657	0.47306	0.363849	Not Essential	Not Essential	-2.95478	NA	0.0333152	Not Essential	Not Essential
SAUSA300_RS02320	SAUSA300_0433	mccA	cysteine synthase	-0.867137	0.219555	0.0662983	Not Essential	Not Essential	-3.02224	0.0107231	0.0228877	Not Essential	Essential	-0.628638	0.698089	0.157916	Not Essential	Not Essential
SAUSA300_RS02325	SAUSA300_0434	mccB	cystathionine gamma-synthase	-0.655104	0.377296	0.0522873	Not Essential	Not Essential	-0.360652	0.795865	0.12171	Not Essential	Not Essential	-1.10626	0.36435	0.279312	Not Essential	Not Essential
SAUSA300_RS02330	SAUSA300_0435	metN2	methionine import ATP-binding protein MetN 1	-0.0838154	0.932683	0.0320237	Not Essential	Not Essential	0.503081	0.716777	0	Not Essential	Not Essential	0.0502307	0.980354	0	Not Essential	Not Essential
SAUSA300_RS02335	SAUSA300_0436	metP2	ABC transporter permease	1.43501	0.0274674	0	Not Essential	Not Essential	1.40244	0.270678	0	Not Essential	Not Essential	1.75149	0.130584	0	Not Essential	Not Essential
SAUSA300_RS02340	SAUSA300_0437	metQ2	ABC transporter substrate-binding protein	-0.0943266	0.923805	0.0322474	Not Essential	Not Essential	0.237176	0.88425	0	Not Essential	Not Essential	-0.199415	0.912686	0.100665	Not Essential	Not Essential
SAUSA300_RS02345	SAUSA300_0438	sle1	N-acetylmuramoyl-L-alanine amidase	0.170816	0.842226	0	Not Essential	Not Essential	-0.587797	0.639146	0.162361	Not Essential	Not Essential	1.07321	0.35251	0	Not Essential	Not Essential
SAUSA300_RS02350	SAUSA300_0439	-	hypothetical protein	-1.34718	0.243139	0.124686	Not Essential	Not Essential	-0.461731	0.832206	0.138174	Not Essential	Not Essential	-0.939045	0.686301	0.2279	Not Essential	Not Essential
SAUSA300_RS02355	SAUSA300_0440	-	DNA mismatch repair protein MutT	0.920101	0.409234	0	Not Essential	Not Essential	1.57949	0.394614	0	Not Essential	Not Essential	0.764148	0.748996	0	Not Essential	Not Essential
SAUSA300_RS02360	SAUSA300_0441	-	N-acetyltransferase	-1.04004	0.332112	0.0820958	Not Essential	Not Essential	-2.91298	0.0631465	0.0310268	Not Essential	Not Essential	0.00306244	0.998965	0	Not Essential	Not Essential
SAUSA300_RS02365	SAUSA300_0442	-	hypothetical protein	-0.269397	0.768053	0.0366316	Not Essential	Not Essential	-0.375081	0.798111	0.123915	Not Essential	Not Essential	-0.65723	0.682526	0.163166	Not Essential	Not Essential
SAUSA300_RS02370	SAUSA300_0443	-	hypothetical protein	0.700681	0.269461	0	Not Essential	Not Essential	0.734394	0.451503	0	Not Essential	Not Essential	0.897587	0.387959	0	Not Essential	Not Essential
SAUSA300_RS02375	SAUSA300_0444	gltC	LysR family transcriptional regulator	0.547589	0.441766	0	Not Essential	Not Essential	0.247942	0.870445	0	Not Essential	Not Essential	-0.95427	0.420054	0.232148	Not Essential	Not Essential
SAUSA300_RS02380	SAUSA300_0445	gltB	glutamate synthase large subunit	0.462683	0.242193	0	Not Essential	Not Essential	0.649535	0.26912	0	Not Essential	Not Essential	0.457981	0.477672	0	Not Essential	Not Essential
SAUSA300_RS02385	SAUSA300_0446	gltD	glutamate synthase subunit beta	0.913031	0.102968	0	Not Essential	Not Essential	1.01238	0.314759	0	Not Essential	Not Essential	0.605504	0.569023	0	Not Essential	Not Essential
SAUSA300_RS02390	SAUSA300_0447	-	tRNA-Ser	1.64686	0.506962	0	Not Essential	Not Essential	-1.37506	NA	0.436326	Not Essential	Not Essential	2.84211	NA	0	Not Essential	Not Essential
SAUSA300_RS02395	SAUSA300_0448	treP	PTS ascorbate transporter subunit IIA	0.124591	0.884948	0	Not Essential	Not Essential	0.295615	0.831002	0	Not Essential	Not Essential	0.763881	0.503255	0	Not Essential	Not Essential
SAUSA300_RS02400	SAUSA300_0449	treC	glucohydrolase	0.540684	0.341235	0	Not Essential	Not Essential	0.52702	0.608095	0	Not Essential	Not Essential	1.45572	0.0763688	0	Not Essential	Not Essential
SAUSA300_RS02405	SAUSA300_0450	treR	trehalose operon repressor	0.578442	0.54459	0	Not Essential	Not Essential	0.615671	0.708785	0	Not Essential	Not Essential	0.939921	0.593375	0	Not Essential	Not Essential
SAUSA300_RS02410	0	0	hypothetical protein	1.98074	0.347809	0	Not Essential	Not Essential	1.51647	0.505999	0	Not Essential	Not Essential	2.31106	0.449823	0	Not Essential	Not Essential
SAUSA300_RS02415	SAUSA300_0451	-	N-acetyltransferase	0.626021	0.542265	0	Not Essential	Not Essential	0.381975	0.844723	0	Not Essential	Not Essential	0.820951	0.691796	0	Not Essential	Not Essential
SAUSA300_RS02420	SAUSA300_0452	dnaX	DNA polymerase III subunit gamma/tau	-9.74297	1.22e-26	0	Essential	Essential	-7.05746	3.79e-09	2.18e-09	Essential	Essential	-10.1452	1.55e-23	0	Essential	Essential
SAUSA300_RS02425	SAUSA300_0453	-	YbaB/EbfC family nucleoid-associated protein	-5.71697	0.000116756	4.28e-06	Essential	Essential	-3.3592	0.099112	0.00849357	Not Essential	Not Essential	-5.17536	0.025222	8.15e-06	Not Essential	Essential
SAUSA300_RS02430	SAUSA300_0454	recR	recombination protein RecR	-8.19398	5.85e-16	2.17e-12	Essential	Essential	-5.45039	0.000193978	4.07e-06	Essential	Essential	-7.54111	2.98e-07	2.5e-11	Essential	Essential
SAUSA300_RS02435	0	0	hypothetical protein	-4.18827	0.0240216	0.00326388	Not Essential	Essential	-2.84771	0.215839	0.0370487	Not Essential	Not Essential	-4.20976	0.110853	0.000470087	Not Essential	Not Essential
SAUSA300_RS02440	SAUSA300_0455	rrsA	16S ribosomal RNA	-1.16912	0.0789939	0.0973295	Not Essential	Not Essential	-1.31377	0.265948	0.407035	Not Essential	Not Essential	-1.40858	0.25626	0.399924	Not Essential	Not Essential
SAUSA300_RS02445	SAUSA300_0456	rrl1	23S ribosomal RNA	-3.39533	6.4e-14	0.0488097	Not Essential	Essential	-3.58472	5.96e-07	0.00420054	Essential	Essential	-6.52953	3.42e-19	9.2e-09	Essential	Essential
SAUSA300_RS02450	SAUSA300_0457	rrfA	5S ribosomal RNA	-0.857355	0.708837	0.0655358	Not Essential	Not Essential	-0.131351	0.966864	0.0922867	Not Essential	Not Essential	0.482487	0.900893	0	Not Essential	Not Essential
SAUSA300_RS02455	SAUSA300_0458	-	lysine decarboxylase	-0.621015	0.314841	0.0504644	Not Essential	Not Essential	-0.770339	0.459813	0.205814	Not Essential	Not Essential	-1.99628	0.0189764	0.303382	Not Essential	Not Essential
SAUSA300_RS02460	SAUSA300_0459	tmk	thymidylate kinase	-8.17182	4.94e-15	2.53e-12	Essential	Essential	-5.31928	0.000244246	7.06e-06	Essential	Essential	-7.80255	7.08e-08	4.83e-12	Essential	Essential
SAUSA300_RS02465	SAUSA300_0460	pstA	hypothetical protein	-6.42161	4.04e-07	1.11e-07	Essential	Essential	-4.01973	0.0377278	0.000992188	Not Essential	Essential	-5.66709	0.00530009	8.04e-07	Essential	Essential
SAUSA300_RS02470	#N/A	#N/A	#N/A	-4.3355	0.0193922	0.00186141	Not Essential	Essential	-3.16853	0.160862	0.0150237	Not Essential	Not Essential	-4.32556	0.098309	0.000299245	Not Essential	Not Essential
SAUSA300_RS02475	SAUSA300_0461	holB	DNA polymerase III subunit delta'	-8.96413	1.47e-20	9.33e-15	Essential	Essential	-6.22055	2.29e-06	1.32e-07	Essential	Essential	-8.92331	1.18e-13	2.44e-15	Essential	Essential
SAUSA300_RS02480	SAUSA300_0462	-	signal peptidase II	-0.48215	0.545037	0.0440218	Not Essential	Not Essential	-0.0182725	0.993534	0.0810616	Not Essential	Not Essential	-0.290107	0.853153	0.109918	Not Essential	Not Essential
SAUSA300_RS02485	SAUSA300_0463	-	initiation-control protein YabA	-1.58253	0.227178	0.175939	Not Essential	Not Essential	-3.8248	0.0532599	0.00191998	Not Essential	Not Essential	-2.50106	0.271421	0.110379	Not Essential	Not Essential
SAUSA300_RS02490	SAUSA300_0464	-	tRNA1(Val) (adenine(37)-N6)-methyltransferase	-0.13796	0.903678	0.0332208	Not Essential	Not Essential	1.09419	0.467735	0	Not Essential	Not Essential	-1.20289	0.492852	0.313982	Not Essential	Not Essential
SAUSA300_RS02495	SAUSA300_0465	-	hypothetical protein	0.552122	0.689341	0	Not Essential	Not Essential	-3.96304	0.0402926	0.00120488	Not Essential	Essential	-5.52996	0.00853512	1.56e-06	Essential	Essential
SAUSA300_RS02500	SAUSA300_0466	rsmI	rRNA (cytidine-2'-O-)-methyltransferase	0.400006	0.610665	0	Not Essential	Not Essential	0.0923732	0.958586	0	Not Essential	Not Essential	-0.0351811	0.986513	0.0868143	Not Essential	Not Essential
SAUSA300_RS02505	#N/A	#N/A	#N/A	-0.405206	0.820958	0.0410429	Not Essential	Not Essential	-0.234874	0.932891	0.104348	Not Essential	Not Essential	0.0161043	0.997685	0	Not Essential	Not Essential
SAUSA300_RS02510	SAUSA300_0467	metS	methionine--tRNA ligase	-10.2114	6.58e-30	0	Essential	Essential	-7.50868	1.59e-11	2.04e-10	Essential	Essential	-10.7645	2.33e-27	0	Essential	Essential
SAUSA300_RS02515	SAUSA300_0468	-	TatD family deoxyribonuclease	-2.87562	0.000232412	0.194212	Not Essential	Not Essential	-5.43007	0.000288647	4.44e-06	Essential	Essential	-1.71315	0.227958	0.448906	Not Essential	Not Essential
SAUSA300_RS02520	SAUSA300_0469	rnmV	ribonuclease M5	-7.6948	3.19e-13	5.85e-11	Essential	Essential	-4.97194	0.00125308	2.9e-05	Essential	Essential	-6.9249	2.57e-05	9.95e-10	Essential	Essential
SAUSA300_RS02525	SAUSA300_0470	ksgA	ribosomal RNA small subunit methyltransferase A	-1.92543	0.00385949	0.293198	Not Essential	Not Essential	-5.97538	9.93e-06	4.07e-07	Essential	Essential	-8.68114	3.7e-12	1.35e-14	Essential	Essential
SAUSA300_RS02530	SAUSA300_0471	veg	hypothetical protein	-0.0840552	0.96596	0.0320287	Not Essential	Not Essential	-3.40069	0.0982284	0.00747923	Not Essential	Not Essential	0.789672	0.809059	0	Not Essential	Not Essential
SAUSA300_RS02535	SAUSA300_0472	ipk	4-diphosphocytidyl-2C-methyl-D-erythritol kinase	1.87213	0.00324557	0	Not Essential	Not Essential	2.03253	0.0809276	0	Not Essential	Not Essential	2.27703	0.0567656	0	Not Essential	Not Essential
SAUSA300_RS02540	SAUSA300_0473	purR	pur operon repressor	-1.11602	0.120083	0.0906533	Not Essential	Not Essential	-3.78598	0.00102176	0.00218401	Essential	Essential	-2.08021	0.0724718	0.263544	Not Essential	Not Essential
SAUSA300_RS02545	SAUSA300_0474	yabJ	RidA family protein	0.253979	0.88987	0	Not Essential	Not Essential	-3.78959	0.0554021	0.00215808	Not Essential	Not Essential	0.297115	0.92763	0	Not Essential	Not Essential
SAUSA300_RS02550	SAUSA300_0475	spoVG	stage V sporulation protein G	0.448429	0.789475	0	Not Essential	Not Essential	1.25239	0.559853	0	Not Essential	Not Essential	-0.265054	0.934838	0.107235	Not Essential	Not Essential
SAUSA300_RS02555	SAUSA300_0476	-	hypothetical protein	-4.81883	0.00361133	0.00026184	Essential	Essential	-3.0194	0.165866	0.023072	Not Essential	Not Essential	-4.63173	0.0666794	8.66e-05	Not Essential	Not Essential
SAUSA300_RS02560	SAUSA300_0477	glmU	bifunctional N-acetylglucosamine-1-phosphate uridyltransferase/glucosamine-1-phosphate acetyltransferase	-9.12892	4.69e-21	2.66e-15	Essential	Essential	-6.48463	4.32e-07	3.77e-08	Essential	Essential	-9.09096	3.55e-14	6.66e-16	Essential	Essential
SAUSA300_RS02565	SAUSA300_0478	prs	ribose-phosphate pyrophosphokinase	-8.74543	1.79e-18	4.6e-14	Essential	Essential	-6.12371	2.82e-06	2.07e-07	Essential	Essential	-8.6313	9.84e-12	1.93e-14	Essential	Essential
SAUSA300_RS02570	0	0	hypothetical protein	-3.07971	0.165833	0.118563	Not Essential	Not Essential	-2.03327	0.408226	0.237638	Not Essential	Not Essential	-3.34068	NA	0.0102432	Not Essential	Not Essential
SAUSA300_RS02575	SAUSA300_0479	rplY	50S ribosomal protein L25/general stress protein Ctc	-1.5345	0.0581847	0.163821	Not Essential	Not Essential	-1.16481	0.459235	0.340838	Not Essential	Not Essential	-7.54872	2.27e-07	2.38e-11	Essential	Essential
SAUSA300_RS02580	SAUSA300_0480	pth	peptidyl-tRNA hydrolase	-7.93374	1.73e-14	1.24e-11	Essential	Essential	-5.19373	0.000936507	1.19e-05	Essential	Essential	-7.56633	3.02e-07	2.14e-11	Essential	Essential
SAUSA300_RS02585	SAUSA300_0481	mfd	transcription-repair coupling factor	0.534695	0.20855	0	Not Essential	Not Essential	0.535302	0.449905	0	Not Essential	Not Essential	0.263508	0.738122	0	Not Essential	Not Essential
SAUSA300_RS02590	SAUSA300_0482	-	stage V sporulation protein B	1.16131	0.012612	0	Not Essential	Not Essential	1.4124	0.0821342	0	Not Essential	Not Essential	0.470166	0.654806	0	Not Essential	Not Essential
SAUSA300_RS02595	SAUSA300_0483	-	nucleotide pyrophosphohydrolase	0.449805	0.549548	0	Not Essential	Not Essential	0.590353	0.591676	0	Not Essential	Not Essential	0.167501	0.912686	0	Not Essential	Not Essential
SAUSA300_RS02600	SAUSA300_0484	-	hypothetical protein	-6.71589	2.44e-08	2.16e-08	Essential	Essential	-4.1758	0.0203183	0.000575845	Not Essential	Essential	-5.72646	0.00518507	6.01e-07	Essential	Essential
SAUSA300_RS02605	SAUSA300_0485	divIC	cell division protein DIVIC	-6.06666	1.18e-05	7.32e-07	Essential	Essential	-3.84467	0.0493862	0.00179677	Not Essential	Essential	-5.40225	0.0121222	2.86e-06	Not Essential	Essential
SAUSA300_RS02610	SAUSA300_0486	-	RNA-binding protein S1	-6.87433	4.62e-09	8.71e-09	Essential	Essential	-4.51159	0.0112297	0.000170536	Not Essential	Essential	-6.25423	0.00106016	4.06e-08	Essential	Essential
SAUSA300_RS02615	SAUSA300_0487	tilS	tRNA(Ile)-lysidine synthetase	-9.78353	3.74e-26	0	Essential	Essential	-7.11658	1.59e-09	1.61e-09	Essential	Essential	-10.2045	1.78e-22	0	Essential	Essential
SAUSA300_RS02620	SAUSA300_0488	hprT	hypoxanthine-guanine phosphoribosyltransferase	-8.29132	2.86e-16	1.12e-12	Essential	Essential	-5.58353	6.81e-05	2.3e-06	Essential	Essential	-7.6302	1.04e-07	1.43e-11	Essential	Essential
SAUSA300_RS02625	SAUSA300_0489	ftsH	zinc metalloprotease	-5.94685	3.87e-28	1.35e-06	Essential	Essential	-7.39831	6.97e-11	3.68e-10	Essential	Essential	-10.5451	2.37e-25	0	Essential	Essential
SAUSA300_RS02630	SAUSA300_0490	hslO	redox-regulated molecular chaperone Hsp33	0.562979	0.519022	0	Not Essential	Not Essential	-0.10464	0.958562	0.0894632	Not Essential	Not Essential	0.0817121	0.968793	0	Not Essential	Not Essential
SAUSA300_RS02635	SAUSA300_0491	cysK	cysteine synthase	-1.42554	0.0324339	0.139593	Not Essential	Not Essential	-0.118397	0.941506	0.0909034	Not Essential	Not Essential	-0.600775	0.714147	0.153004	Not Essential	Not Essential
SAUSA300_RS02640	SAUSA300_0492	folP	dihydropteroate synthase	-8.44731	6.89e-17	3.81e-13	Essential	Essential	-5.70502	5.01e-05	1.36e-06	Essential	Essential	-8.09376	3.35e-09	7.31e-13	Essential	Essential
SAUSA300_RS02645	SAUSA300_0493	folB	dihydroneopterin aldolase	-6.79963	2.57e-08	1.34e-08	Essential	Essential	-4.40342	0.0105108	0.000254127	Not Essential	Essential	-6.14185	0.000896641	7.32e-08	Essential	Essential
SAUSA300_RS02650	SAUSA300_0494	folK	2-amino-4-hydroxy-6- hydroxymethyldihydropteridine diphosphokinase	-7.54383	4.33e-12	1.53e-10	Essential	Essential	-4.88753	0.00396634	4.05e-05	Essential	Essential	-6.69167	7.18e-05	3.74e-09	Essential	Essential
SAUSA300_RS02655	SAUSA300_0495	-	hypothetical protein	-4.24348	0.0170122	0.0026494	Not Essential	Essential	-2.72302	0.241674	0.0514855	Not Essential	Not Essential	-4.18879	0.115392	0.000509633	Not Essential	Not Essential
SAUSA300_RS02660	SAUSA300_0496	lysS	lysine--tRNA ligase	-9.58011	6.34e-25	0	Essential	Essential	-6.8496	1.82e-08	6.27e-09	Essential	Essential	-9.78916	5.34e-19	0	Essential	Essential
SAUSA300_RS02665	SAUSA300_0497	rrfC	5S ribosomal RNA	-3.98815	0.0436221	0.00681054	Not Essential	Essential	-0.378352	0.894441	0.124421	Not Essential	Not Essential	0.408237	0.914527	0	Not Essential	Not Essential
SAUSA300_RS02670	SAUSA300_0498	trnaA	tRNA-Ala	0.602167	0.84153	0	Not Essential	Not Essential	-0.904305	NA	0.245005	Not Essential	Not Essential	-2.01011	NA	0.296657	Not Essential	Not Essential
SAUSA300_RS02675	SAUSA300_0499	rrsB	16S ribosomal RNA	-1.0733	0.107679	0.0857056	Not Essential	Not Essential	-1.71139	0.138654	0.391658	Not Essential	Not Essential	-1.36305	0.261005	0.379536	Not Essential	Not Essential
SAUSA300_RS02680	SAUSA300_0500	trnaI	tRNA-Ile	-3.22769	0.142607	0.0795417	Not Essential	Not Essential	-2.06806	0.40461	0.223133	Not Essential	Not Essential	-3.37112	NA	0.00928348	Not Essential	Not Essential
SAUSA300_RS02685	SAUSA300_0501	rrlB	23S ribosomal RNA	-3.02497	1.26e-12	0.136273	Not Essential	Not Essential	-3.10706	2.22e-05	0.0179637	Not Essential	Essential	-6.80838	2.09e-19	1.94e-09	Essential	Essential
SAUSA300_RS02690	SAUSA300_0502	rrfB	5S ribosomal RNA	-1.85263	0.376297	0.263409	Not Essential	Not Essential	-2.6552	0.25216	0.0612246	Not Essential	Not Essential	0.513752	0.89131	0	Not Essential	Not Essential
SAUSA300_RS02695	SAUSA300_0503	-	PLP-dependent amiNotransferase family protein	-0.574825	0.330915	0.0481542	Not Essential	Not Essential	-0.0031814	0.997304	0.0797007	Not Essential	Not Essential	0.150545	0.898944	0	Not Essential	Not Essential
SAUSA300_RS02700	SAUSA300_0504	pdxS	pyridoxal 5'-phosphate synthase lyase subunit PdxS	-8.56283	2.16e-17	1.69e-13	Essential	Essential	-5.86841	1.45e-05	6.59e-07	Essential	Essential	-8.21301	4.62e-10	3.32e-13	Essential	Essential
SAUSA300_RS02705	SAUSA300_0505	pdxT	pyridoxal 5'-phosphate synthase glutaminase subunit PdxT	-8.39001	1.06e-16	5.67e-13	Essential	Essential	-5.65771	8.62e-05	1.67e-06	Essential	Essential	-4.29692	0.000886575	0.000334897	Essential	Essential
SAUSA300_RS02710	SAUSA300_0506	nupC	pyrimidine nucleoside transporter NupC	-0.119559	0.887306	0.0328013	Not Essential	Not Essential	-0.791516	0.433941	0.211576	Not Essential	Not Essential	-0.671313	0.527734	0.165832	Not Essential	Not Essential
SAUSA300_RS02715	SAUSA300_0507	ctsR	transcriptional regulator CtsR	-0.480008	0.655672	0.0439336	Not Essential	Not Essential	-4.7463	0.00449071	7.02e-05	Essential	Essential	-1.56712	0.464373	0.476038	Not Essential	Not Essential
SAUSA300_RS02720	SAUSA300_0508	mcsA	excinuclease ABC subunit B	-2.12879	0.0519	0.390738	Not Essential	Not Essential	-4.52162	0.00993806	0.000164286	Essential	Essential	0.016624	0.997366	0	Not Essential	Not Essential
SAUSA300_RS02725	SAUSA300_0509	mcsB	protein arginine kinase	0.414204	0.545806	0	Not Essential	Not Essential	-0.907192	0.443335	0.245923	Not Essential	Not Essential	-2.26968	0.0189932	0.184045	Not Essential	Not Essential
SAUSA300_RS02730	SAUSA300_0510	clpC	ATP-dependent Clp protease ATP-binding subunit ClpC	-3.12081	1.15e-13	0.106466	Not Essential	Not Essential	-7.71322	3.79e-12	6.7e-11	Essential	Essential	-4.7786	1.36e-13	4.67e-05	Essential	Essential
SAUSA300_RS02735	#N/A	#N/A	#N/A	-4.67949	0.00567954	0.0004694	Essential	Essential	-2.90895	0.185502	0.0313719	Not Essential	Not Essential	-4.44356	0.0810315	0.000187028	Not Essential	Not Essential
SAUSA300_RS02740	SAUSA300_0511	radA	DNA repair protein RadA	-1.75826	0.00367445	0.228856	Not Essential	Not Essential	-2.45777	0.0152601	0.0988418	Not Essential	Not Essential	-1.01142	0.358192	0.248851	Not Essential	Not Essential
SAUSA300_RS02745	SAUSA300_0512	-	PIN/TRAM domain-containing protein	0.404685	0.540805	0	Not Essential	Not Essential	0.987472	0.345976	0	Not Essential	Not Essential	0.833315	0.43716	0	Not Essential	Not Essential
SAUSA300_RS02750	SAUSA300_0513	gltX	glutamate--tRNA ligase	-6.25323	2.42e-06	2.75e-07	Essential	Essential	-3.91053	0.0549005	0.00144	Not Essential	Not Essential	-5.43235	0.0153072	2.48e-06	Not Essential	Essential
SAUSA300_RS02755	SAUSA300_0514	cysE	serine acetyltransferase	-7.94296	9.95e-15	1.17e-11	Essential	Essential	-5.0611	0.00152024	2.03e-05	Essential	Essential	-7.27276	3.13e-06	1.28e-10	Essential	Essential
SAUSA300_RS02760	SAUSA300_0515	cysS	cysteine--tRNA ligase	-9.80656	3.97e-26	0	Essential	Essential	-7.10147	6.08e-10	1.74e-09	Essential	Essential	-10.0614	1.77e-20	0	Essential	Essential
SAUSA300_RS02765	SAUSA300_0516	mrnC	Mini-ribonuclease 3	-1.49974	0.123012	0.155617	Not Essential	Not Essential	-4.59348	0.0064515	0.00012554	Essential	Essential	-2.64877	0.135488	0.0766984	Not Essential	Not Essential
SAUSA300_RS02770	SAUSA300_0517	-	23S rRNA (guanosine(2251)-2'-O)-methyltransferase RlmB	-1.66578	0.0127823	0.199251	Not Essential	Not Essential	-5.68693	5.32e-05	1.47e-06	Essential	Essential	-3.23017	0.00490573	0.0145476	Not Essential	Essential
SAUSA300_RS02775	SAUSA300_0518	-	hypothetical protein	2.01907	0.012926	0	Not Essential	Not Essential	2.57823	0.0614145	0	Not Essential	Not Essential	2.70907	0.0949555	0	Not Essential	Not Essential
SAUSA300_RS02780	SAUSA300_0519	sigH	RNA polymerase sigma factor	1.09235	0.182084	0	Not Essential	Not Essential	0.652067	0.673171	0	Not Essential	Not Essential	1.02893	0.574723	0	Not Essential	Not Essential
SAUSA300_RS02785	SAUSA300_0520	secE	protein translocase subunit SecE	-5.76202	4.11e-05	3.43e-06	Essential	Essential	-3.51986	0.0907639	0.00515965	Not Essential	Not Essential	-4.81479	0.0397623	4e-05	Not Essential	Essential
SAUSA300_RS02790	SAUSA300_0521	nusG	transcription termination/antitermination protein NusG	-5.88845	3.76e-09	1.82e-06	Essential	Essential	-4.92297	0.00162607	3.52e-05	Essential	Essential	-0.656169	0.772472	0.162967	Not Essential	Not Essential
SAUSA300_RS02795	SAUSA300_0522	rplK	50S ribosomal protein L11	-7.07942	2.35e-09	2.61e-09	Essential	Essential	-4.50889	0.0102818	0.000172254	Not Essential	Essential	-6.09679	0.00129932	9.25e-08	Essential	Essential
SAUSA300_RS02800	SAUSA300_0523	rplA	50S ribosomal protein L1	-8.20817	1.97e-15	1.97e-12	Essential	Essential	-5.43773	0.000178448	4.29e-06	Essential	Essential	-7.64855	2.28e-07	1.28e-11	Essential	Essential
SAUSA300_RS02805	SAUSA300_0524	rplJ	50S ribosomal protein L10	-7.65851	1.91e-13	7.37e-11	Essential	Essential	-4.85484	0.00241745	4.61e-05	Essential	Essential	-6.8749	3.03e-05	1.33e-09	Essential	Essential
SAUSA300_RS02810	SAUSA300_0525	rplL	50S ribosomal protein L7/L12	-6.63522	5.25e-08	3.4e-08	Essential	Essential	-4.19033	0.0266903	0.000547028	Not Essential	Essential	-5.74166	0.00495934	5.58e-07	Essential	Essential
SAUSA300_RS02815	SAUSA300_0526	rsmC	methyltransferase	-1.23195	0.190257	0.106052	Not Essential	Not Essential	-0.277968	0.891855	0.109938	Not Essential	Not Essential	0.407195	0.858426	0	Not Essential	Not Essential
SAUSA300_RS02820	SAUSA300_0527	rpoB	DNA-directed RNA polymerase subunit beta	-10.9632	9.78e-36	0	Essential	Essential	-8.2613	6.57e-15	3.03e-12	Essential	Essential	-11.6935	1.37e-36	0	Essential	Essential
SAUSA300_RS02825	SAUSA300_0528	rpoC	DNA-directed RNA polymerase subunit beta'	-10.918	1.14e-35	0	Essential	Essential	-8.28799	4.65e-15	2.6e-12	Essential	Essential	-11.619	6.81e-35	0	Essential	Essential
SAUSA300_RS02830	SAUSA300_0529	rplGB	50S ribosomal protein L7ae-like protein	-5.9393	1.73e-05	1.41e-06	Essential	Essential	-3.97614	0.0412222	0.0011522	Not Essential	Essential	-5.36002	0.0145114	3.48e-06	Not Essential	Essential
SAUSA300_RS02835	SAUSA300_0530	rpsL	30S ribosomal protein S12	-7.464	1.7e-11	2.51e-10	Essential	Essential	-4.76071	0.00447796	6.64e-05	Essential	Essential	-6.74466	6.59e-05	2.78e-09	Essential	Essential
SAUSA300_RS02840	SAUSA300_0531	rpsG	30S ribosomal protein S7	-7.7818	6.82e-13	3.34e-11	Essential	Essential	-5.05846	0.00115819	2.05e-05	Essential	Essential	-7.12231	4.71e-06	3.15e-10	Essential	Essential
SAUSA300_RS02845	SAUSA300_0532	fusA	elongation factor G	-9.94968	1.15e-26	0	Essential	Essential	-7.23943	8.65e-10	8.51e-10	Essential	Essential	-10.3786	2.49e-24	0	Essential	Essential
SAUSA300_RS02850	SAUSA300_0533	tuf	elongation factor Tu	-8.90899	1.52e-20	1.4e-14	Essential	Essential	-6.21643	2.92e-06	1.34e-07	Essential	Essential	-8.83093	8.05e-13	4.66e-15	Essential	Essential
SAUSA300_RS02855	SAUSA300_0534	-	N-acetyl-L,L-diaminopimelate deacetylase	-1.78492	0.00342232	0.238161	Not Essential	Not Essential	-1.33833	0.198253	0.418643	Not Essential	Not Essential	-1.07824	0.344735	0.269949	Not Essential	Not Essential
SAUSA300_RS02860	SAUSA300_0535	kbl	2-amino-3-ketobutyrate CoA ligase	-1.42421	0.017553	0.139323	Not Essential	Not Essential	-0.920678	0.38083	0.250253	Not Essential	Not Essential	-2.46014	0.00640758	0.121483	Not Essential	Not Essential
SAUSA300_RS02865	SAUSA300_0536	hchA	Molecular chaperone Hsp31 and glyoxalase 3	-0.224154	0.805812	0.035371	Not Essential	Not Essential	-0.114743	0.941506	0.090518	Not Essential	Not Essential	-1.59251	0.188028	0.488837	Not Essential	Not Essential
SAUSA300_RS02870	SAUSA300_0537	araB	ribulokinase	1.5546	0.000743266	0	Not Essential	Not Essential	2.16241	0.00284249	0	Not Essential	Not Essential	2.3125	0.00126352	0	Not Essential	Not Essential
SAUSA300_RS02875	SAUSA300_0538	-	UDP-glucose 4-epimerase	-0.442383	0.563752	0.0424347	Not Essential	Not Essential	0.118467	0.943209	0	Not Essential	Not Essential	-0.70664	0.629766	0.172762	Not Essential	Not Essential
SAUSA300_RS02880	SAUSA300_0539	ilvE	branched chain amino acid amiNotransferase	-6.9773	1.6e-19	4.78e-09	Essential	Essential	-6.47408	3.65e-07	3.97e-08	Essential	Essential	-9.47092	1.6e-17	0	Essential	Essential
SAUSA300_RS02885	SAUSA300_0540	-	HAD family hydrolase	-0.743841	0.365222	0.0575503	Not Essential	Not Essential	-1.4487	0.300587	0.472782	Not Essential	Not Essential	0.530163	0.759398	0	Not Essential	Not Essential
SAUSA300_RS02890	SAUSA300_0541	dck	deoxynucleoside kinase	0.567246	0.54421	0	Not Essential	Not Essential	1.20234	0.390373	0	Not Essential	Not Essential	0.855728	0.625533	0	Not Essential	Not Essential
SAUSA300_RS02895	SAUSA300_0542	dgk	deoxynucleoside kinase	0.317094	0.717971	0	Not Essential	Not Essential	0.983193	0.458134	0	Not Essential	Not Essential	0.46032	0.796567	0	Not Essential	Not Essential
SAUSA300_RS02900	SAUSA300_0543	tadA	tRNA-specific adenosine deaminase	-7.73473	1.37e-13	4.52e-11	Essential	Essential	-5.03834	0.00150344	2.23e-05	Essential	Essential	-6.44253	0.000322149	1.48e-08	Essential	Essential
SAUSA300_RS02905	SAUSA300_0544	-	HAD family phosphatase	-0.842752	0.228653	0.0644207	Not Essential	Not Essential	-1.85276	0.0972333	0.320424	Not Essential	Not Essential	-1.16159	0.361875	0.298709	Not Essential	Not Essential
SAUSA300_RS02910	SAUSA300_0545	azo1	FMN-dependent NADPH-azoreductase	-3.61028	3.52e-07	0.024868	Not Essential	Essential	-5.28365	0.000708733	8.19e-06	Essential	Essential	-7.20455	3.39e-06	1.93e-10	Essential	Essential
SAUSA300_RS02915	SAUSA300_0546	sdrC	serine-aspartate repeat-containing protein C	0.0292002	0.960964	0	Not Essential	Not Essential	0.268629	0.750452	0	Not Essential	Not Essential	0.445993	0.598613	0	Not Essential	Not Essential
SAUSA300_RS02920	SAUSA300_0547	sdrD	serine-aspartate repeat-containing protein D	0.3269	0.413829	0	Not Essential	Not Essential	0.663876	0.261735	0	Not Essential	Not Essential	0.621859	0.290211	0	Not Essential	Not Essential
SAUSA300_RS02925	SAUSA300_0548	sdrE	MSCRAMM family adhesin SdrE	0.16995	0.728596	0	Not Essential	Not Essential	0.526098	0.4373	0	Not Essential	Not Essential	0.360479	0.654806	0	Not Essential	Not Essential
SAUSA300_RS02930	SAUSA300_0549	-	glycosyl transferase family 1	0.261529	0.706469	0	Not Essential	Not Essential	-0.616951	0.550782	0.168594	Not Essential	Not Essential	-1.08422	0.263323	0.271921	Not Essential	Not Essential
SAUSA300_RS02935	SAUSA300_0550	-	glycosyl transferase family 1	0.29994	0.613332	0	Not Essential	Not Essential	0.375178	0.710456	0	Not Essential	Not Essential	0.802291	0.396057	0	Not Essential	Not Essential
SAUSA300_RS02940	SAUSA300_0551	folE2	GTP cyclohydrolase I FolE2	-8.7239	4.97e-19	5.37e-14	Essential	Essential	-6.11075	3.26e-06	2.19e-07	Essential	Essential	-8.7681	2.75e-12	7.33e-15	Essential	Essential
SAUSA300_RS02945	SAUSA300_0552	bshB2	bacillithiol biosynthesis deacetylase BshB2	-8.08964	2.43e-14	4.39e-12	Essential	Essential	-5.46498	0.00027201	3.83e-06	Essential	Essential	-7.56339	4.67e-07	2.18e-11	Essential	Essential
SAUSA300_RS02950	SAUSA300_0553	-	hypothetical protein	-3.9568	0.000295799	0.0076197	Essential	Essential	-4.27028	0.0203183	0.000411513	Not Essential	Essential	-6.02827	0.00228633	1.32e-07	Essential	Essential
SAUSA300_RS02955	SAUSA300_0554	nagB	glucosamine-6-phosphate deaminase	0.0493034	0.958825	0	Not Essential	Not Essential	-0.133627	0.941506	0.0925325	Not Essential	Not Essential	-0.496255	0.767136	0.136256	Not Essential	Not Essential
SAUSA300_RS02960	SAUSA300_0555	hxlA	3-hexulose-6-phosphate synthase	-0.889978	0.260926	0.0681288	Not Essential	Not Essential	-3.19604	0.00969214	0.0138576	Not Essential	Essential	-7.96401	3.69e-09	1.71e-12	Essential	Essential
SAUSA300_RS02965	SAUSA300_0556	hxlB	6-phospho-3-hexuloisomerase	1.07727	0.231595	0	Not Essential	Not Essential	1.24709	0.472726	0	Not Essential	Not Essential	1.12888	0.577863	0	Not Essential	Not Essential
SAUSA300_RS02970	SAUSA300_0557	-	HAD family hydrolase	0.241471	0.828982	0	Not Essential	Not Essential	0.0686896	0.976647	0	Not Essential	Not Essential	1.14067	0.521469	0	Not Essential	Not Essential
SAUSA300_RS02975	SAUSA300_0558	proP	proline/betaine transporter	0.330025	0.588878	0	Not Essential	Not Essential	0.523784	0.590573	0	Not Essential	Not Essential	0.290578	0.808858	0	Not Essential	Not Essential
SAUSA300_RS02980	0	0	hypothetical protein	0.810816	0.38799	0	Not Essential	Not Essential	1.51606	0.338262	0	Not Essential	Not Essential	0.334434	0.889453	0	Not Essential	Not Essential
SAUSA300_RS02985	SAUSA300_0559	vraA	long-chain-fatty-acid--CoA ligase	1.13059	0.0237704	0	Not Essential	Not Essential	1.09129	0.272552	0	Not Essential	Not Essential	1.84666	0.0327857	0	Not Essential	Not Essential
SAUSA300_RS02990	SAUSA300_0560	vraB	acetyl-CoA acetyltransferase	0.396734	0.617405	0	Not Essential	Not Essential	0.402433	0.765683	0	Not Essential	Not Essential	0.699508	0.629982	0	Not Essential	Not Essential
SAUSA300_RS02995	SAUSA300_0561	vraC	protein VraC	0.375733	0.739725	0	Not Essential	Not Essential	0.755679	0.685165	0	Not Essential	Not Essential	1.11056	0.616803	0	Not Essential	Not Essential
SAUSA300_RS03000	0	0	hypothetical protein	-1.48607	0.232425	0.152515	Not Essential	Not Essential	-0.273628	0.917412	0.109359	Not Essential	Not Essential	-5.45917	0.00988244	2.19e-06	Essential	Essential
SAUSA300_RS03005	0	0	protein VraX	0.920251	0.595598	0	Not Essential	Not Essential	0.710499	0.765683	0	Not Essential	Not Essential	-0.426209	0.900893	0.126389	Not Essential	Not Essential
SAUSA300_RS03010	SAUSA300_0562	pdxK	hydroxymethylpyrimidine/phosphomethylpyrimidine kinase	1.26285	0.0958757	0	Not Essential	Not Essential	1.29282	0.322981	0	Not Essential	Not Essential	1.57658	0.168261	0	Not Essential	Not Essential
SAUSA300_RS03015	SAUSA300_0563	ung	uracil-DNA glycosylase	-0.227997	0.8206	0.0354744	Not Essential	Not Essential	0.630013	0.674805	0	Not Essential	Not Essential	-0.862669	0.626044	0.207826	Not Essential	Not Essential
SAUSA300_RS03020	SAUSA300_0564	-	hypothetical protein	2.42371	0.0212032	0	Not Essential	Not Essential	2.78866	0.0812099	0	Not Essential	Not Essential	2.34515	0.261467	0	Not Essential	Not Essential
SAUSA300_RS03025	SAUSA300_0565	-	DUF423 domain-containing protein	0.948083	0.293115	0	Not Essential	Not Essential	0.136771	0.951473	0	Not Essential	Not Essential	-0.454882	0.836879	0.130305	Not Essential	Not Essential
SAUSA300_RS03030	SAUSA300_0566	-	amino acid permease	0.463983	0.422757	0	Not Essential	Not Essential	-0.202466	0.866549	0.100372	Not Essential	Not Essential	0.415103	0.707695	0	Not Essential	Not Essential
SAUSA300_RS03035	SAUSA300_0567	-	membrane protein	0.620745	0.522493	0	Not Essential	Not Essential	0.727581	0.666105	0	Not Essential	Not Essential	-0.689327	0.745692	0.169322	Not Essential	Not Essential
SAUSA300_RS03040	SAUSA300_0568	-	hypothetical protein	0.420732	0.646027	0	Not Essential	Not Essential	-5.7829	4.04e-05	9.64e-07	Essential	Essential	0.637034	0.696618	0	Not Essential	Not Essential
SAUSA300_RS03045	SAUSA300_0569	hemQ	heme-binding protein	-8.4317	3.27e-17	4.24e-13	Essential	Essential	-5.6064	8.82e-05	2.09e-06	Essential	Essential	-8.05751	5.37e-09	9.28e-13	Essential	Essential
SAUSA300_RS03050	SAUSA300_0570	eutD	phosphate acetyltransferase	-8.2973	3.23e-15	1.07e-12	Essential	Essential	-5.64651	6.32e-05	1.75e-06	Essential	Essential	-7.88157	1.53e-08	2.91e-12	Essential	Essential
SAUSA300_RS03055	SAUSA300_0571	lipL	biotin/lipoate A/B protein ligase family protein	-8.51676	9.36e-17	2.34e-13	Essential	Essential	-5.67047	0.000101939	1.58e-06	Essential	Essential	-8.13191	3.15e-09	5.69e-13	Essential	Essential
SAUSA300_RS03060	SAUSA300_0572	mvaK1	mevalonate kinase	-8.6219	9.54e-18	1.11e-13	Essential	Essential	-5.93811	1.14e-05	4.82e-07	Essential	Essential	-8.72635	1.52e-12	9.99e-15	Essential	Essential
SAUSA300_RS03065	SAUSA300_0573	mvaD	diphosphomevalonate decarboxylase	-8.53315	2.83e-18	2.09e-13	Essential	Essential	-5.64496	5.41e-05	1.77e-06	Essential	Essential	-8.2526	4.24e-10	2.55e-13	Essential	Essential
SAUSA300_RS03070	SAUSA300_0574	mvaK2	phosphomevalonate kinase	-9.16196	6.13e-22	2.22e-15	Essential	Essential	-6.42763	2.54e-07	4.96e-08	Essential	Essential	-9.16506	1.05e-14	4.44e-16	Essential	Essential
SAUSA300_RS03075	SAUSA300_0575	-	hypothetical protein	-1.53447	0.254978	0.163812	Not Essential	Not Essential	-3.70696	0.0603591	0.00283141	Not Essential	Not Essential	-5.23202	0.0200736	6.3e-06	Not Essential	Essential
SAUSA300_RS03080	SAUSA300_0576	-	dihydrolipoamide dehydrogenase	0.699574	0.204048	0	Not Essential	Not Essential	1.25246	0.164583	0	Not Essential	Not Essential	0.494354	0.633636	0	Not Essential	Not Essential
SAUSA300_RS03085	SAUSA300_0577	-	transcriptional regulator	0.0606447	0.96596	0	Not Essential	Not Essential	1.41512	0.435183	0	Not Essential	Not Essential	-0.131408	0.961823	0.0945097	Not Essential	Not Essential
SAUSA300_RS03090	SAUSA300_0578	-	hypothetical protein	0.302516	0.911816	0	Not Essential	Not Essential	-2.17646	0.360281	0.181412	Not Essential	Not Essential	-3.95825	0.15533	0.00121342	Not Essential	Not Essential
SAUSA300_RS03095	SAUSA300_0579	-	transposase	1.6194	0.00169872	0	Not Essential	Not Essential	1.98687	0.0398036	0	Not Essential	Not Essential	2.25283	0.00567479	0	Not Essential	Not Essential
SAUSA300_RS03100	SAUSA300_0580	-	hypothetical protein	0.0666458	0.946662	0	Not Essential	Not Essential	0.522085	0.654136	0	Not Essential	Not Essential	-0.111417	0.944488	0.0928174	Not Essential	Not Essential
SAUSA300_RS03105	SAUSA300_0581	-	DUF443 domain-containing protein	0.211901	0.80205	0	Not Essential	Not Essential	-0.0428925	0.984166	0.0833481	Not Essential	Not Essential	-0.978589	0.451683	0.239108	Not Essential	Not Essential
SAUSA300_RS03110	SAUSA300_0582	-	hypothetical protein	0.613346	0.416948	0	Not Essential	Not Essential	1.20532	0.339206	0	Not Essential	Not Essential	0.735112	0.631178	0	Not Essential	Not Essential
SAUSA300_RS03115	0	0	DUF443 domain-containing protein	0.927684	0.204654	0	Not Essential	Not Essential	-0.601989	0.634864	0.165363	Not Essential	Not Essential	1.93258	0.0666794	0	Not Essential	Not Essential
SAUSA300_RS03120	0	0	hypothetical protein	-0.318897	0.872698	0.038125	Not Essential	Not Essential	-0.488489	0.858044	0.14295	Not Essential	Not Essential	-4.41583	0.0826123	0.000209056	Not Essential	Not Essential
SAUSA300_RS03125	SAUSA300_0583	-	hypothetical protein	-0.130403	0.888192	0.0330469	Not Essential	Not Essential	-0.237524	0.87402	0.104681	Not Essential	Not Essential	0.0270106	0.989336	0	Not Essential	Not Essential
SAUSA300_RS03130	SAUSA300_0584	-	DUF443 domain-containing protein	-0.710044	0.370921	0.055453	Not Essential	Not Essential	-0.973294	0.436648	0.267818	Not Essential	Not Essential	-0.652209	0.65874	0.162228	Not Essential	Not Essential
SAUSA300_RS03135	0	0	hypothetical protein	-0.522398	0.618525	0.0457385	Not Essential	Not Essential	-0.727368	0.675518	0.194603	Not Essential	Not Essential	-0.526704	0.805718	0.140873	Not Essential	Not Essential
SAUSA300_RS03140	SAUSA300_0585	-	DUF443 domain-containing protein	0.290024	0.762856	0	Not Essential	Not Essential	0.324152	0.841273	0	Not Essential	Not Essential	-0.63835	0.71009	0.159675	Not Essential	Not Essential
SAUSA300_RS03145	SAUSA300_0586	-	hypothetical protein	0.386638	0.642688	0	Not Essential	Not Essential	0.544142	0.7136	0	Not Essential	Not Essential	0.81427	0.536741	0	Not Essential	Not Essential
SAUSA300_RS03150	SAUSA300_0587	-	DUF443 domain-containing protein	-0.468806	0.540805	0.0434775	Not Essential	Not Essential	-0.77606	0.564849	0.207355	Not Essential	Not Essential	-0.870064	0.52255	0.209681	Not Essential	Not Essential
SAUSA300_RS03155	0	0	hypothetical protein	-0.0652313	0.970889	0.0316381	Not Essential	Not Essential	0.409862	0.875972	0	Not Essential	Not Essential	-5.42691	0.0111732	2.55e-06	Not Essential	Essential
SAUSA300_RS03160	SAUSA300_0588	-	DUF443 domain-containing protein	-0.00775089	0.992785	0.0305222	Not Essential	Not Essential	-0.527387	0.701184	0.150229	Not Essential	Not Essential	0.619245	0.710631	0	Not Essential	Not Essential
SAUSA300_RS03165	SAUSA300_0589	iolS	aldo/keto reductase	0.168237	0.832904	0	Not Essential	Not Essential	0.712334	0.587418	0	Not Essential	Not Essential	-0.35492	0.822912	0.117346	Not Essential	Not Essential
SAUSA300_RS03170	SAUSA300_0590	-	flavodoxin family protein	0.792672	0.411764	0	Not Essential	Not Essential	1.03318	0.501692	0	Not Essential	Not Essential	0.205661	0.931481	0	Not Essential	Not Essential
SAUSA300_RS03175	SAUSA300_0591	-	N-acetyltransferase	-0.400163	0.715227	0.0408606	Not Essential	Not Essential	-0.0467667	0.985457	0.0837156	Not Essential	Not Essential	-0.481132	0.805707	0.134038	Not Essential	Not Essential
SAUSA300_RS03180	SAUSA300_0592	-	HD domain-containing protein	0.023678	0.97978	0	Not Essential	Not Essential	0.550728	0.599615	0	Not Essential	Not Essential	-0.133508	0.920565	0.0946906	Not Essential	Not Essential
SAUSA300_RS03185	SAUSA300_0593	-	hypothetical protein	-0.493744	0.619415	0.0445046	Not Essential	Not Essential	-0.647122	0.714566	0.175316	Not Essential	Not Essential	-5.26877	0.000662229	5.32e-06	Essential	Essential
SAUSA300_RS03190	SAUSA300_0594	adh1	zinc-dependent alcohol dehydrogenase	-0.952426	0.197012	0.0735112	Not Essential	Not Essential	-0.775922	0.546847	0.207318	Not Essential	Not Essential	-0.527659	0.731337	0.141022	Not Essential	Not Essential
SAUSA300_RS03195	0	0	hypothetical protein	1.27768	0.540805	0	Not Essential	Not Essential	-2.52256	0.274409	0.084835	Not Essential	Not Essential	-4.24262	0.115678	0.000413934	Not Essential	Not Essential
SAUSA300_RS03200	SAUSA300_0595	-	hypothetical protein	-7.11884	1.31e-09	2.07e-09	Essential	Essential	-4.33116	0.0133157	0.000330513	Not Essential	Essential	-6.10465	0.00139247	8.88e-08	Essential	Essential
SAUSA300_RS03205	SAUSA300_0596	argS	arginine--tRNA ligase	-9.92754	1.05e-27	0	Essential	Essential	-7.22541	4.59e-10	9.15e-10	Essential	Essential	-10.417	1.49e-24	0	Essential	Essential
SAUSA300_RS03210	SAUSA300_0597	-	endonuclease III domain-containing protein	1.12501	0.190782	0	Not Essential	Not Essential	1.67794	0.168378	0	Not Essential	Not Essential	1.64074	0.207734	0	Not Essential	Not Essential
SAUSA300_RS03215	SAUSA300_0598	-	ABC transporter substrate-binding protein	-0.709301	0.339245	0.0554083	Not Essential	Not Essential	-1.55746	0.174455	0.471575	Not Essential	Not Essential	-0.104318	0.950384	0.0922287	Not Essential	Not Essential
SAUSA300_RS03220	SAUSA300_0599	-	iron ABC transporter permease	0.983828	0.0715136	0	Not Essential	Not Essential	1.3429	0.146191	0	Not Essential	Not Essential	1.0216	0.352489	0	Not Essential	Not Essential
SAUSA300_RS03225	SAUSA300_0600	-	HAD family hydrolase	-0.0335595	0.975997	0.0310092	Not Essential	Not Essential	-0.0201115	0.993534	0.0812295	Not Essential	Not Essential	-1.07308	0.483585	0.268259	Not Essential	Not Essential
SAUSA300_RS03230	SAUSA300_0601	-	alpha/beta hydrolase	0.225117	0.80904	0	Not Essential	Not Essential	0.838975	0.524393	0	Not Essential	Not Essential	-0.284513	0.862754	0.10931	Not Essential	Not Essential
SAUSA300_RS03235	SAUSA300_0602	-	hypothetical protein	0.148935	0.890967	0	Not Essential	Not Essential	0.481899	0.76975	0	Not Essential	Not Essential	0.73623	0.712755	0	Not Essential	Not Essential
SAUSA300_RS03240	SAUSA300_0603	-	hypothetical protein	-0.394284	0.635134	0.04065	Not Essential	Not Essential	-1.64293	0.150284	0.427148	Not Essential	Not Essential	0.0559781	0.974739	0	Not Essential	Not Essential
SAUSA300_RS03245	SAUSA300_0604	-	alpha/beta hydrolase	-0.367131	0.653177	0.0397038	Not Essential	Not Essential	0.235755	0.883492	0	Not Essential	Not Essential	-0.697019	0.618939	0.17084	Not Essential	Not Essential
SAUSA300_RS03250	SAUSA300_0605	sarA	transcriptional regulator	-7.21078	2.94e-10	1.19e-09	Essential	Essential	-4.58336	0.00652597	0.00013041	Essential	Essential	-6.15866	0.000952068	6.7e-08	Essential	Essential
SAUSA300_RS03255	SAUSA300_0606	-	membrane protein	-1.18088	0.061459	0.0988919	Not Essential	Not Essential	-0.724359	0.491778	0.193842	Not Essential	Not Essential	-0.91724	0.435686	0.221961	Not Essential	Not Essential
SAUSA300_RS03260	SAUSA300_0607	-	DUF2922 domain-containing protein	-6.56275	2.17e-07	5.1e-08	Essential	Essential	-3.94577	0.0406479	0.00127786	Not Essential	Essential	-5.828	0.00540706	3.63e-07	Essential	Essential
SAUSA300_RS03265	SAUSA300_0608	-	hypothetical protein	-5.85393	3.66e-05	2.17e-06	Essential	Essential	-3.59865	0.0757759	0.0040177	Not Essential	Not Essential	-5.23907	0.0193908	6.1e-06	Not Essential	Essential
SAUSA300_RS03270	SAUSA300_0609	-	recombinase	-8.20733	1.44e-15	1.99e-12	Essential	Essential	-5.52523	0.00013131	2.96e-06	Essential	Essential	-7.8933	9.66e-09	2.7e-12	Essential	Essential
SAUSA300_RS03275	SAUSA300_0610	mnhA2	cation:proton antiporter	-10.7735	2.3e-34	0	Essential	Essential	-8.12299	4.18e-14	6.73e-12	Essential	Essential	-11.3505	5.52e-33	0	Essential	Essential
SAUSA300_RS03280	SAUSA300_0611	mnhB2	Na(+)/H(+) antiporter subunit B	-7.48161	1.13e-11	2.25e-10	Essential	Essential	-4.63749	0.00400975	0.000106322	Essential	Essential	-6.55819	0.000331419	7.86e-09	Essential	Essential
SAUSA300_RS03285	SAUSA300_0612	mnhC2	cation:proton antiporter	1.59091	0.0515754	0	Not Essential	Not Essential	0.445299	0.798535	0	Not Essential	Not Essential	1.5715	0.391894	0	Not Essential	Not Essential
SAUSA300_RS03290	SAUSA300_0613	mnhD2	cation:proton antiporter	0.521317	0.347809	0	Not Essential	Not Essential	0.583449	0.499975	0	Not Essential	Not Essential	0.813874	0.34822	0	Not Essential	Not Essential
SAUSA300_RS03295	SAUSA300_0614	mnhE2	Na+/H+ antiporter subunit E	-0.743596	0.415781	0.0575347	Not Essential	Not Essential	-0.424828	0.798111	0.131881	Not Essential	Not Essential	-0.497566	0.779	0.136451	Not Essential	Not Essential
SAUSA300_RS03300	SAUSA300_0615	mnhF2	cation:proton antiporter	-0.56004	0.685725	0.0474514	Not Essential	Not Essential	-0.448436	0.845357	0.135868	Not Essential	Not Essential	0.883057	0.737127	0	Not Essential	Not Essential
SAUSA300_RS03305	SAUSA300_0616	mnhG2	cation:proton antiporter	-0.0155171	0.989166	0.0306664	Not Essential	Not Essential	-0.387939	0.854574	0.125919	Not Essential	Not Essential	0.635913	0.782549	0	Not Essential	Not Essential
SAUSA300_RS03310	SAUSA300_0617	-	sodium:proton antiporter	-0.0545542	0.933646	0.0314221	Not Essential	Not Essential	0.209408	0.836693	0	Not Essential	Not Essential	-0.37574	0.658832	0.119888	Not Essential	Not Essential
SAUSA300_RS03315	SAUSA300_0618	mntC	metal ABC transporter substrate-binding protein	-1.79177	0.00172079	0.24061	Not Essential	Not Essential	-1.44091	0.204983	0.468873	Not Essential	Not Essential	-1.72709	0.12647	0.44162	Not Essential	Not Essential
SAUSA300_RS03320	SAUSA300_0619	mntB	metal ABC transporter permease	-0.541057	0.428874	0.0465742	Not Essential	Not Essential	-0.950927	0.393121	0.260221	Not Essential	Not Essential	-0.78186	0.516333	0.188721	Not Essential	Not Essential
SAUSA300_RS03325	SAUSA300_0620	mntA	phosphonate ABC transporter ATP-binding protein	-0.533064	0.486192	0.0462131	Not Essential	Not Essential	-1.38929	0.25876	0.443269	Not Essential	Not Essential	-1.98673	0.0982046	0.308063	Not Essential	Not Essential
SAUSA300_RS03330	SAUSA300_0621	mntR	DtxR family transcriptional regulator	-2.26086	0.00080084	0.463918	Not Essential	Not Essential	-5.68432	5.76e-05	1.49e-06	Essential	Essential	0.17425	0.928694	0	Not Essential	Not Essential
SAUSA300_RS03335	SAUSA300_0622	-	membrane protein	0.938557	0.120993	0	Not Essential	Not Essential	-0.252132	0.865228	0.106544	Not Essential	Not Essential	0.855436	0.490819	0	Not Essential	Not Essential
SAUSA300_RS03340	SAUSA300_0623	tagA	N-acetylmannosaminyltransferase	-0.814877	0.781519	0.0623671	Not Essential	Not Essential	-0.432725	NA	0.1332	Not Essential	Not Essential	-0.627939	NA	0.15779	Not Essential	Not Essential
SAUSA300_RS03345	SAUSA300_0624	tagH	teichoic acids export ATP-binding protein TagH	-8.24097	2.32e-15	1.58e-12	Essential	Essential	-5.50052	0.00012957	3.29e-06	Essential	Essential	-8.09923	6.82e-10	7.06e-13	Essential	Essential
SAUSA300_RS03350	SAUSA300_0625	tagG	teichoic acid ABC transporter permease	-8.97727	1.45e-20	8.44e-15	Essential	Essential	-6.34543	5.67e-07	7.33e-08	Essential	Essential	-8.89017	1.71e-13	3.11e-15	Essential	Essential
SAUSA300_RS03355	SAUSA300_0626	tagB	teichoic acid biosynthesis protein B	-9.46818	6.87e-24	2.22e-16	Essential	Essential	-6.73542	1.84e-08	1.11e-08	Essential	Essential	-9.62159	8.18e-18	0	Essential	Essential
SAUSA300_RS03360	SAUSA300_0627	tagX	glycosyl transferase	0.827928	0.174368	0	Not Essential	Not Essential	0.576728	0.608095	0	Not Essential	Not Essential	0.366077	0.803424	0	Not Essential	Not Essential
SAUSA300_RS03365	SAUSA300_0628	tagD	glycerol-3-phosphate cytidylyltransferase	-6.82764	3.81e-08	1.14e-08	Essential	Essential	-4.42358	0.011511	0.000236037	Not Essential	Essential	-6.02796	0.00148086	1.32e-07	Essential	Essential
SAUSA300_RS03370	SAUSA300_0629	pbp4	D-alanyl-D-alanine carboxypeptidase	-0.494404	0.463299	0.0445324	Not Essential	Not Essential	-1.19827	0.20139	0.355034	Not Essential	Not Essential	-0.840988	0.377391	0.202491	Not Essential	Not Essential
SAUSA300_RS03375	SAUSA300_0630	abcA	ABC transporter ATP-binding protein	-10.0549	1.11e-28	0	Essential	Essential	-7.32305	1.25e-10	5.48e-10	Essential	Essential	-10.4043	3.15e-24	0	Essential	Essential
SAUSA300_RS03380	SAUSA300_0631	nupG	nucleoside permease	-0.78415	0.222798	0.0602127	Not Essential	Not Essential	-0.173075	0.906852	0.0969268	Not Essential	Not Essential	-0.827173	0.436423	0.199173	Not Essential	Not Essential
SAUSA300_RS03385	0	0	hypothetical protein	-1.90817	0.326693	0.285883	Not Essential	Not Essential	-2.62257	0.260719	0.0664455	Not Essential	Not Essential	-3.9664	0.136295	0.00117754	Not Essential	Not Essential
SAUSA300_RS03390	SAUSA300_0632	-	YitT family protein	0.755183	0.311727	0	Not Essential	Not Essential	0.588802	0.647624	0	Not Essential	Not Essential	0.37381	0.809957	0	Not Essential	Not Essential
SAUSA300_RS03395	SAUSA300_0633	fhuC	ABC transporter ATP-binding protein	2.40238	0.00063182	0	Not Essential	Not Essential	2.92735	0.0181953	0	Not Essential	Not Essential	3.18151	0.0111853	0	Not Essential	Not Essential
SAUSA300_RS03400	SAUSA300_0634	fhuB	iron ABC transporter permease	0.49559	0.492636	0	Not Essential	Not Essential	0.526167	0.65024	0	Not Essential	Not Essential	0.799447	0.48041	0	Not Essential	Not Essential
SAUSA300_RS03405	SAUSA300_0635	fhuG	iron ABC transporter permease	0.922717	0.130988	0	Not Essential	Not Essential	1.41444	0.155368	0	Not Essential	Not Essential	0.709048	0.540073	0	Not Essential	Not Essential
SAUSA300_RS03410	SAUSA300_0636	dhaK	dihydroxyacetone kinase subunit DhaK	-0.101627	0.912795	0.0324052	Not Essential	Not Essential	0.153195	0.920216	0	Not Essential	Not Essential	-0.40123	0.7836	0.123111	Not Essential	Not Essential
SAUSA300_RS03415	SAUSA300_0637	dhaL	dihydroxyacetone kinase subunit L	-0.672193	0.509146	0.053241	Not Essential	Not Essential	-4.82794	0.00253785	5.12e-05	Essential	Essential	-6.93636	2.48e-05	9.31e-10	Essential	Essential
SAUSA300_RS03420	SAUSA300_0638	dhaM	PTS-dependent dihydroxyacetone kinase phosphotransferase subunit DhaM	-2.0913	0.0607355	0.371247	Not Essential	Not Essential	-4.18188	0.0267058	0.000563626	Not Essential	Essential	-5.98617	0.00249931	1.63e-07	Essential	Essential
SAUSA300_RS03425	SAUSA300_0639	-	hypothetical protein	-5.9951	6.75e-10	1.06e-06	Essential	Essential	-5.11719	0.00101837	1.62e-05	Essential	Essential	-7.12977	6.88e-06	3.01e-10	Essential	Essential
SAUSA300_RS03430	SAUSA300_0640	-	membrane protein	-0.335564	0.594746	0.0386562	Not Essential	Not Essential	0.655374	0.478896	0	Not Essential	Not Essential	0.508725	0.670217	0	Not Essential	Not Essential
SAUSA300_RS03435	SAUSA300_0641	-	alpha/beta hydrolase	-0.284248	0.701326	0.0370667	Not Essential	Not Essential	0.154323	0.917798	0	Not Essential	Not Essential	-1.46523	0.164725	0.426269	Not Essential	Not Essential
SAUSA300_RS03440	0	0	hypothetical protein	-1.8218	0.218816	0.251624	Not Essential	Not Essential	-1.96457	0.370859	0.267757	Not Essential	Not Essential	-4.82418	0.0399413	3.84e-05	Not Essential	Essential
SAUSA300_RS03445	SAUSA300_0642	-	hypothetical protein	0.326512	0.743386	0	Not Essential	Not Essential	1.09856	0.459813	0	Not Essential	Not Essential	0.913252	0.60594	0	Not Essential	Not Essential
SAUSA300_RS03450	SAUSA300_0643	-	N-acetyltransferase	0.810935	0.376297	0	Not Essential	Not Essential	0.80474	0.665717	0	Not Essential	Not Essential	1.3186	0.51138	0	Not Essential	Not Essential
SAUSA300_RS03455	SAUSA300_0644	graX	NAD(P)-dependent oxidoreductase	1.68123	0.00551671	0	Not Essential	Not Essential	0.969107	0.360019	0	Not Essential	Not Essential	1.02099	0.395774	0	Not Essential	Not Essential
SAUSA300_RS03460	SAUSA300_0645	graR	DNA-binding response regulator	0.716046	0.396092	0	Not Essential	Not Essential	-1.88872	0.193556	0.303049	Not Essential	Not Essential	-1.89285	0.213372	0.355262	Not Essential	Not Essential
SAUSA300_RS03465	SAUSA300_0646	graS	sensor histidine kinase	1.20399	0.0314686	0	Not Essential	Not Essential	-0.490115	0.707364	0.143246	Not Essential	Not Essential	0.508985	0.696182	0	Not Essential	Not Essential
SAUSA300_RS03470	SAUSA300_0647	vraF	ABC transporter ATP-binding protein	2.44917	1.11e-05	0	Not Essential	Not Essential	1.70005	0.142077	0	Not Essential	Not Essential	1.8096	0.146393	0	Not Essential	Not Essential
SAUSA300_RS03475	SAUSA300_0648	vraG	ABC transporter permease	1.43122	0.000135562	0	Not Essential	Not Essential	0.626622	0.414921	0	Not Essential	Not Essential	0.821448	0.253014	0	Not Essential	Not Essential
SAUSA300_RS03480	SAUSA300_0649	pitR	hypothetical protein	-1.20424	0.111787	0.102089	Not Essential	Not Essential	-0.293935	0.876092	0.112102	Not Essential	Not Essential	-0.701563	0.71771	0.171744	Not Essential	Not Essential
SAUSA300_RS03485	SAUSA300_0650	pitA	anion permease	-1.28267	0.0694645	0.113807	Not Essential	Not Essential	-4.04815	0.000331512	0.000899514	Essential	Essential	-1.44156	0.233912	0.415133	Not Essential	Not Essential
SAUSA300_RS03490	SAUSA300_0651	-	peptidase M23	1.96859	0.00363285	0	Not Essential	Not Essential	2.70661	0.0134058	0	Not Essential	Not Essential	2.75581	0.0196159	0	Not Essential	Not Essential
SAUSA300_RS03495	SAUSA300_0652	-	hypothetical protein	1.22538	0.0809923	0	Not Essential	Not Essential	1.17426	0.353284	0	Not Essential	Not Essential	0.532119	0.740942	0	Not Essential	Not Essential
SAUSA300_RS03500	SAUSA300_0653	rbf	AraC family transcriptional regulator	1.17538	0.00367445	0	Not Essential	Not Essential	1.9068	0.00401636	0	Not Essential	Not Essential	1.80224	0.00336933	0	Not Essential	Not Essential
SAUSA300_RS03505	SAUSA300_0654	sarX	MarR family transcriptional regulator	-0.893144	0.375469	0.0683881	Not Essential	Not Essential	-0.629462	0.691628	0.171347	Not Essential	Not Essential	0.575924	0.78914	0	Not Essential	Not Essential
SAUSA300_RS03510	SAUSA300_0655	-	transcriptional regulator	-0.743804	0.422674	0.057548	Not Essential	Not Essential	-5.18494	0.000642898	1.23e-05	Essential	Essential	-1.40837	0.435686	0.399827	Not Essential	Not Essential
SAUSA300_RS03515	SAUSA300_0656	-	cupin	0.818412	0.456848	0	Not Essential	Not Essential	1.28499	0.462615	0	Not Essential	Not Essential	-6.51862	0.000312024	9.76e-09	Essential	Essential
SAUSA300_RS03520	0	0	hypothetical protein	-1.41651	0.494749	0.137775	Not Essential	Not Essential	-2.57952	0.265246	0.0739043	Not Essential	Not Essential	-4.07632	0.126981	0.000781822	Not Essential	Not Essential
SAUSA300_RS03525	SAUSA300_0657	-	hypothetical protein	-1.86321	0.00367445	0.267568	Not Essential	Not Essential	-0.612343	0.667378	0.167592	Not Essential	Not Essential	-3.00395	0.00815944	0.0288785	Not Essential	Essential
SAUSA300_RS03530	SAUSA300_0658	ccpE	LysR family transcriptional regulator	-1.863	0.00610455	0.267482	Not Essential	Not Essential	-5.84692	1.11e-05	7.25e-07	Essential	Essential	-8.55806	1.37e-11	3.2e-14	Essential	Essential
SAUSA300_RS03535	0	0	hypothetical protein	-1.93106	0.363334	0.295615	Not Essential	Not Essential	-2.20122	0.353867	0.17265	Not Essential	Not Essential	-3.58904	NA	0.00449518	Not Essential	Not Essential
SAUSA300_RS03540	SAUSA300_0659	-	MFS transporter	-1.30613	0.0176276	0.117626	Not Essential	Not Essential	0.282556	0.797896	0	Not Essential	Not Essential	-1.13629	0.195523	0.289688	Not Essential	Not Essential
SAUSA300_RS03545	SAUSA300_0660	-	membrane protein	-0.803712	0.379639	0.0615714	Not Essential	Not Essential	-1.41435	0.350996	0.455625	Not Essential	Not Essential	-2.53585	0.0627424	0.10156	Not Essential	Not Essential
SAUSA300_RS03550	SAUSA300_0661	-	hypothetical protein	-0.845187	0.294158	0.0646048	Not Essential	Not Essential	-2.45512	0.0321149	0.0994504	Not Essential	Not Essential	-2.01936	0.103613	0.292194	Not Essential	Not Essential
SAUSA300_RS03555	SAUSA300_0662	-	N-acetyltransferase	1.2221	0.165491	0	Not Essential	Not Essential	1.61264	0.263194	0	Not Essential	Not Essential	1.5505	0.369461	0	Not Essential	Not Essential
SAUSA300_RS03560	SAUSA300_0663	-	hypothetical protein	-1.33955	0.26558	0.123337	Not Essential	Not Essential	-4.19104	0.0265678	0.000545655	Not Essential	Essential	-5.70483	0.00654092	6.69e-07	Essential	Essential
SAUSA300_RS03565	SAUSA300_0664	-	hypothetical protein	-3.42461	0.00191623	0.0446599	Not Essential	Essential	-0.25015	0.924129	0.106289	Not Essential	Not Essential	-3.06372	0.135488	0.0242001	Not Essential	Not Essential
SAUSA300_RS03570	SAUSA300_0665	-	N-acetyltransferase	-0.487703	0.634053	0.0442519	Not Essential	Not Essential	-0.325328	0.860349	0.116506	Not Essential	Not Essential	-0.323673	0.888965	0.113675	Not Essential	Not Essential
SAUSA300_RS03575	SAUSA300_0666	-	Rossman fold protein, TIGR00730 family	-3.36796	7.91e-05	0.0529884	Not Essential	Not Essential	-5.06623	0.00104143	1.99e-05	Essential	Essential	-0.615797	0.772988	0.155628	Not Essential	Not Essential
SAUSA300_RS03580	SAUSA300_0667	-	DUF188 domain-containing protein	-0.305155	0.80205	0.0376979	Not Essential	Not Essential	0.496465	0.816793	0	Not Essential	Not Essential	0.68517	0.771636	0	Not Essential	Not Essential
SAUSA300_RS03585	SAUSA300_0668	-	hypothetical protein	-0.0451678	0.969004	0.0312356	Not Essential	Not Essential	-1.69779	0.266726	0.398679	Not Essential	Not Essential	0.154468	0.938544	0	Not Essential	Not Essential
SAUSA300_RS03590	SAUSA300_0669	uppP	undecaprenyl-diphosphatase	-0.242991	0.774113	0.0358843	Not Essential	Not Essential	-3.11593	0.00178294	0.0175092	Not Essential	Essential	-0.443764	0.740942	0.128767	Not Essential	Not Essential
SAUSA300_RS03595	SAUSA300_0670	-	cysteine ABC transporter ATP-binding protein	0.393292	0.515391	0	Not Essential	Not Essential	-0.136401	0.907676	0.0928331	Not Essential	Not Essential	0.543853	0.591796	0	Not Essential	Not Essential
SAUSA300_RS03600	SAUSA300_0671	-	cysteine ABC transporter ATP-binding protein	0.659988	0.151268	0	Not Essential	Not Essential	0.856321	0.300864	0	Not Essential	Not Essential	0.803527	0.334212	0	Not Essential	Not Essential
SAUSA300_RS03605	SAUSA300_0672	mgrA	MarR family transcriptional regulator	-0.525251	0.659855	0.0458646	Not Essential	Not Essential	1.00669	0.556044	0	Not Essential	Not Essential	0.940612	0.664827	0	Not Essential	Not Essential
SAUSA300_RS03610	SAUSA300_0673	-	GTP-binding protein	0.111819	0.89928	0	Not Essential	Not Essential	0.364513	0.80535	0	Not Essential	Not Essential	0.422883	0.77779	0	Not Essential	Not Essential
SAUSA300_RS03615	SAUSA300_0674	-	aldo/keto reductase	-0.228749	0.791125	0.0354947	Not Essential	Not Essential	-1.4638	0.275444	0.480399	Not Essential	Not Essential	-1.01312	0.492852	0.249369	Not Essential	Not Essential
SAUSA300_RS03620	SAUSA300_0675	-	hypothetical protein	-0.358612	0.795274	0.0394157	Not Essential	Not Essential	-4.64388	0.00539122	0.000103777	Essential	Essential	1.47766	0.489754	0	Not Essential	Not Essential
SAUSA300_RS03625	SAUSA300_0676	-	membrane protein	2.27778	1.94e-07	0	Not Essential	Not Essential	2.66821	0.00017676	0	Not Essential	Not Essential	2.95811	0.0002326	0	Not Essential	Not Essential
SAUSA300_RS03630	SAUSA300_0677	-	deoxyribodipyrimidine photo-lyase	0.053709	0.950566	0	Not Essential	Not Essential	-0.593602	0.599582	0.163582	Not Essential	Not Essential	1.04728	0.291596	0	Not Essential	Not Essential
SAUSA300_RS03635	0	0	hypothetical protein	0.586313	0.573795	0	Not Essential	Not Essential	0.374613	0.858145	0	Not Essential	Not Essential	-0.0125345	0.997838	0.085161	Not Essential	Not Essential
SAUSA300_RS03640	SAUSA300_0678	-	hypothetical protein	0.701377	0.410665	0	Not Essential	Not Essential	1.35615	0.276266	0	Not Essential	Not Essential	-0.0775605	0.968091	0.0900655	Not Essential	Not Essential
SAUSA300_RS03645	SAUSA300_0679	-	hypothetical protein	0.0882448	0.955141	0	Not Essential	Not Essential	0.970585	0.637231	0	Not Essential	Not Essential	-6.02798	0.0022728	1.32e-07	Essential	Essential
SAUSA300_RS03650	SAUSA300_0680	norA	multidrug efflux MFS transporter NorA	-0.0739739	0.928994	0.0318179	Not Essential	Not Essential	0.631639	0.568506	0	Not Essential	Not Essential	0.0945449	0.948646	0	Not Essential	Not Essential
SAUSA300_RS03655	SAUSA300_0681	-	hypothetical protein	-0.981039	0.289066	0.076175	Not Essential	Not Essential	0.178084	0.924129	0	Not Essential	Not Essential	-0.34845	0.880203	0.116572	Not Essential	Not Essential
SAUSA300_RS03660	SAUSA300_0682	-	aminoacyl-tRNA deacylase	0.518228	0.681376	0	Not Essential	Not Essential	2.08691	0.216923	0	Not Essential	Not Essential	0.656995	0.809957	0	Not Essential	Not Essential
SAUSA300_RS03665	SAUSA300_0683	fruR	DeoR/GlpR transcriptional regulator	-0.124209	0.902055	0.0329061	Not Essential	Not Essential	0.990738	0.423256	0	Not Essential	Not Essential	0.135911	0.94291	0	Not Essential	Not Essential
SAUSA300_RS03670	SAUSA300_0684	fruB	1-phosphofructokinase	0.182421	0.846706	0	Not Essential	Not Essential	0.173845	0.92007	0	Not Essential	Not Essential	-0.945676	0.540824	0.22974	Not Essential	Not Essential
SAUSA300_RS03675	SAUSA300_0685	fruA	PTS fructose transporter subunit IIC	0.0163686	0.982283	0	Not Essential	Not Essential	0.00973796	0.994796	0	Not Essential	Not Essential	-0.143022	0.904922	0.0955167	Not Essential	Not Essential
SAUSA300_RS03680	#N/A	#N/A	#N/A	0.0424484	0.981296	0	Not Essential	Not Essential	0.422693	0.866011	0	Not Essential	Not Essential	0.0614858	0.987146	0	Not Essential	Not Essential
SAUSA300_RS03685	SAUSA300_0686	nagA	N-acetylglucosamine-6-phosphate deacetylase	0.16229	0.844896	0	Not Essential	Not Essential	-0.179752	0.904672	0.0976962	Not Essential	Not Essential	0.498002	0.734986	0	Not Essential	Not Essential
SAUSA300_RS03690	SAUSA300_0687	-	HlyC/CorC family transporter	-2.16143	5.56e-06	0.408206	Not Essential	Not Essential	-7.03529	1.05e-09	2.45e-09	Essential	Essential	-2.05919	0.00857251	0.27329	Not Essential	Not Essential
SAUSA300_RS03695	SAUSA300_0688	-	aldo/keto reductase	-1.21655	0.0787408	0.103827	Not Essential	Not Essential	-0.574139	0.658971	0.159527	Not Essential	Not Essential	-1.61483	0.167915	0.499805	Not Essential	Not Essential
SAUSA300_RS03700	SAUSA300_0689	csbB	glycosyltransferase	0.381566	0.625328	0	Not Essential	Not Essential	0.929359	0.390856	0	Not Essential	Not Essential	0.606791	0.618901	0	Not Essential	Not Essential
SAUSA300_RS03705	SAUSA300_0690	saeS	two-component sensor histidine kinase	0.580509	0.385921	0	Not Essential	Not Essential	1.18454	0.221376	0	Not Essential	Not Essential	1.26471	0.186344	0	Not Essential	Not Essential
SAUSA300_RS03710	SAUSA300_0691	saeR	DNA-binding response regulator	0.407833	0.659335	0	Not Essential	Not Essential	1.20286	0.3448	0	Not Essential	Not Essential	1.0939	0.462131	0	Not Essential	Not Essential
SAUSA300_RS03715	SAUSA300_0692	saeQ	hypothetical protein	0.360953	0.728596	0	Not Essential	Not Essential	1.60143	0.31752	0	Not Essential	Not Essential	1.27368	0.511705	0	Not Essential	Not Essential
SAUSA300_RS03720	SAUSA300_0693	saeP	hypothetical protein	-0.224737	0.855155	0.0353867	Not Essential	Not Essential	-0.0544691	0.985457	0.0844524	Not Essential	Not Essential	-1.73487	0.344825	0.437544	Not Essential	Not Essential
SAUSA300_RS03725	SAUSA300_0694	-	hypothetical protein	-0.262248	0.766997	0.036426	Not Essential	Not Essential	-1.806	0.145334	0.343534	Not Essential	Not Essential	-3.05183	0.00540706	0.0250726	Not Essential	Essential
SAUSA300_RS03730	SAUSA300_0695	queE	7-carboxy-7-deazaguanine synthase QueE	-1.43628	0.0439764	0.141793	Not Essential	Not Essential	-5.69926	5.22e-05	1.39e-06	Essential	Essential	-0.0791847	0.968793	0.0901943	Not Essential	Not Essential
SAUSA300_RS03735	SAUSA300_0696	queD	6-carboxytetrahydropterin synthase QueD	-3.15229	0.00109589	0.0978732	Not Essential	Not Essential	0.00700584	0.997281	0	Not Essential	Not Essential	-6.23888	0.000732132	4.4e-08	Essential	Essential
SAUSA300_RS03740	SAUSA300_0697	queC	7-cyano-7-deazaguanine synthase QueC	-0.98479	0.240474	0.076534	Not Essential	Not Essential	-3.1415	0.0143669	0.0162575	Not Essential	Essential	-1.86349	0.190387	0.370384	Not Essential	Not Essential
SAUSA300_RS03745	SAUSA300_0698	pabA	aminodeoxychorismate/anthranilate synthase component II	0.805313	0.324855	0	Not Essential	Not Essential	0.455901	0.800888	0	Not Essential	Not Essential	1.04603	0.528841	0	Not Essential	Not Essential
SAUSA300_RS03750	SAUSA300_0699	pabB	para-aminobenzoate synthetase subunit I	-0.119746	0.877602	0.0328055	Not Essential	Not Essential	0.0964342	0.940712	0	Not Essential	Not Essential	-0.0266031	0.987146	0.0861813	Not Essential	Not Essential
SAUSA300_RS03755	SAUSA300_0700	-	aminodeoxychorismate lyase	-0.0544494	0.960718	0.03142	Not Essential	Not Essential	-1.1328	0.474053	0.32765	Not Essential	Not Essential	0.768025	0.676796	0	Not Essential	Not Essential
SAUSA300_RS03760	0	0	hypothetical protein	-1.24321	0.526489	0.107716	Not Essential	Not Essential	-0.169198	0.956953	0.0964834	Not Essential	Not Essential	-4.44035	0.0923179	0.000189463	Not Essential	Not Essential
SAUSA300_RS03765	SAUSA300_0701	-	allophanate hydrolase	-0.736988	0.345381	0.0571154	Not Essential	Not Essential	-1.11884	0.395812	0.322019	Not Essential	Not Essential	-0.179508	0.926211	0.0987976	Not Essential	Not Essential
SAUSA300_RS03770	SAUSA300_0702	-	allophanate hydrolase	-0.0700696	0.941719	0.0317372	Not Essential	Not Essential	0.767071	0.498525	0	Not Essential	Not Essential	-0.303822	0.840154	0.111431	Not Essential	Not Essential
SAUSA300_RS03775	SAUSA300_0703	ltaS	lipoteichoic acid synthase	-10.361	1.34e-30	0	Essential	Essential	-7.71118	1.97e-12	6.78e-11	Essential	Essential	-10.932	3.17e-29	0	Essential	Essential
SAUSA300_RS03780	#N/A	#N/A	#N/A	-0.462234	0.785943	0.0432138	Not Essential	Not Essential	0.424737	0.870445	0	Not Essential	Not Essential	-0.00561801	0.998965	0.0846673	Not Essential	Not Essential
SAUSA300_RS03785	SAUSA300_0704	-	ABC transporter ATP-binding protein	-0.482506	0.336637	0.0440365	Not Essential	Not Essential	-0.176245	0.86811	0.0972912	Not Essential	Not Essential	-0.271274	0.796128	0.107892	Not Essential	Not Essential
SAUSA300_RS03790	SAUSA300_0705	recQ1	DNA helicase RecQ	-0.789924	0.0957168	0.0606091	Not Essential	Not Essential	-0.651042	0.443335	0.17621	Not Essential	Not Essential	-3.44864	8.45e-07	0.00720267	Essential	Essential
SAUSA300_RS03795	SAUSA300_0706	opuBA	glycine/betaine ABC transporter ATP-binding protein	0.13302	0.880722	0	Not Essential	Not Essential	-0.959043	0.408223	0.262955	Not Essential	Not Essential	-0.114251	0.948742	0.0930542	Not Essential	Not Essential
SAUSA300_RS03800	SAUSA300_0707	opuBB	ABC transporter permease	0.731802	0.168812	0	Not Essential	Not Essential	1.47486	0.0393724	0	Not Essential	Not Essential	0.93671	0.271421	0	Not Essential	Not Essential
SAUSA300_RS03805	SAUSA300_0708	hisC	histidinol-phosphate amiNotransferase	0.462316	0.501497	0	Not Essential	Not Essential	0.618337	0.56662	0	Not Essential	Not Essential	-0.951549	0.430202	0.231382	Not Essential	Not Essential
SAUSA300_RS03810	SAUSA300_0709	-	5'-3'-deoxyribonucleotidase	1.28258	0.156503	0	Not Essential	Not Essential	0.336329	0.870629	0	Not Essential	Not Essential	1.01287	0.607917	0	Not Essential	Not Essential
SAUSA300_RS03815	SAUSA300_0711	bmrU	lipid kinase	-0.273907	0.746586	0.0367626	Not Essential	Not Essential	-0.843472	0.523623	0.226392	Not Essential	Not Essential	-1.20724	0.371853	0.315631	Not Essential	Not Essential
SAUSA300_RS03820	0	0	hypothetical protein	0.259894	0.89928	0	Not Essential	Not Essential	0.780853	0.73133	0	Not Essential	Not Essential	-0.017179	0.997685	0.0854954	Not Essential	Not Essential
SAUSA300_RS03825	SAUSA300_0712	dtpT	MFS transporter	-0.2742	0.663515	0.0367712	Not Essential	Not Essential	-0.677264	0.449963	0.182316	Not Essential	Not Essential	0.462604	0.654519	0	Not Essential	Not Essential
SAUSA300_RS03830	SAUSA300_0713	queF	NADPH-dependent 7-cyano-7-deazaguanine reductase QueF	-1.51741	0.0912693	0.159728	Not Essential	Not Essential	-2.29874	0.131203	0.140982	Not Essential	Not Essential	-1.51214	0.386557	0.448836	Not Essential	Not Essential
SAUSA300_RS03835	SAUSA300_0714	-	EamA/RhaT family transporter	-0.197343	0.815856	0.0346681	Not Essential	Not Essential	-0.195347	0.898626	0.0995235	Not Essential	Not Essential	0.536548	0.710052	0	Not Essential	Not Essential
SAUSA300_RS03840	SAUSA300_0715	nrdI	protein NrdI	-7.25737	1.69e-10	8.97e-10	Essential	Essential	-4.4516	0.012225	0.00021293	Not Essential	Essential	-5.955	0.00205199	1.92e-07	Essential	Essential
SAUSA300_RS03845	SAUSA300_0716	nrdE	ribonucleotide-diphosphate reductase subunit alpha	-10.17	2.49e-29	0	Essential	Essential	-7.57418	1.02e-11	1.43e-10	Essential	Essential	-10.7293	8.19e-27	0	Essential	Essential
SAUSA300_RS03850	SAUSA300_0717	nrdF	ribonucleotide-diphosphate reductase subunit beta	-8.86234	2.06e-19	1.98e-14	Essential	Essential	-6.19873	1.62e-06	1.46e-07	Essential	Essential	-9.03887	9.82e-15	1.11e-15	Essential	Essential
SAUSA300_RS03855	0	0	hypothetical protein	-0.258873	0.924488	0.0363298	Not Essential	Not Essential	-2.45741	0.312201	0.0989229	Not Essential	Not Essential	-3.64852	NA	0.00366477	Not Essential	Not Essential
SAUSA300_RS03860	0	0	hypothetical protein	-5.54432	0.000176947	9.89e-06	Essential	Essential	-2.21664	0.289902	0.16734	Not Essential	Not Essential	-5.04394	0.029771	1.47e-05	Not Essential	Essential
SAUSA300_RS03865	SAUSA300_0718	sstA	iron ABC transporter permease	-0.151019	0.866956	0.0335266	Not Essential	Not Essential	0.253798	0.863063	0	Not Essential	Not Essential	-1.33814	0.206892	0.368698	Not Essential	Not Essential
SAUSA300_RS03870	SAUSA300_0719	sstB	iron ABC transporter permease	-0.256044	0.715433	0.0362496	Not Essential	Not Essential	-0.0196609	0.993266	0.0811884	Not Essential	Not Essential	-0.148436	0.914647	0.0959922	Not Essential	Not Essential
SAUSA300_RS03875	SAUSA300_0720	sstC	iron ABC transporter ATP-binding protein	0.204001	0.822793	0	Not Essential	Not Essential	0.0761976	0.965252	0	Not Essential	Not Essential	0.219023	0.903671	0	Not Essential	Not Essential
SAUSA300_RS03880	SAUSA300_0721	sstD	hypothetical protein	-0.60873	0.3933	0.0498325	Not Essential	Not Essential	-1.72411	0.121168	0.385109	Not Essential	Not Essential	-6.13429	5.06e-10	7.61e-08	Essential	Essential
SAUSA300_RS03885	0	0	hypothetical protein	0.32132	0.820693	0	Not Essential	Not Essential	0.653904	0.751646	0	Not Essential	Not Essential	1.00333	0.676613	0	Not Essential	Not Essential
SAUSA300_RS03890	SAUSA300_0722	murB	UDP-N-acetylenolpyruvoylglucosamine reductase	-8.99627	2.11e-20	7.33e-15	Essential	Essential	-6.3497	1.03e-06	7.18e-08	Essential	Essential	-9.18135	2.57e-15	4.44e-16	Essential	Essential
SAUSA300_RS03895	SAUSA300_0723	-	GrpB family protein	-0.140375	0.895764	0.0332768	Not Essential	Not Essential	0.796371	0.604057	0	Not Essential	Not Essential	-0.0475923	0.986513	0.0877448	Not Essential	Not Essential
SAUSA300_RS03900	SAUSA300_0724	-	hypothetical protein	-0.638914	0.342465	0.0514086	Not Essential	Not Essential	0.52603	0.668242	0	Not Essential	Not Essential	-0.222557	0.889913	0.102908	Not Essential	Not Essential
SAUSA300_RS03905	SAUSA300_0725	-	hypothetical protein	-0.868592	0.477775	0.0664128	Not Essential	Not Essential	-4.2887	0.0201992	0.00038519	Not Essential	Essential	0.06883	0.985674	0	Not Essential	Not Essential
SAUSA300_RS03910	SAUSA300_0726	-	glycerate kinase	-0.249007	0.754011	0.0360516	Not Essential	Not Essential	-3.54646	0.00111522	0.00474381	Essential	Essential	-1.10337	0.354783	0.278334	Not Essential	Not Essential
SAUSA300_RS03915	SAUSA300_0727	pepT	peptidase T	-0.42004	0.544896	0.0415879	Not Essential	Not Essential	-0.503966	0.656599	0.145798	Not Essential	Not Essential	-2.52903	0.0115565	0.103245	Not Essential	Not Essential
SAUSA300_RS03920	SAUSA300_0728	-	membrane protein	-0.923616	0.326887	0.070957	Not Essential	Not Essential	-0.41312	0.817695	0.129954	Not Essential	Not Essential	-7.68408	6.81e-08	1.02e-11	Essential	Essential
SAUSA300_RS03925	SAUSA300_0729	-	membrane protein	-0.931097	0.246955	0.0716083	Not Essential	Not Essential	-1.05723	0.479001	0.298067	Not Essential	Not Essential	-0.410377	0.812494	0.124297	Not Essential	Not Essential
SAUSA300_RS03930	SAUSA300_0730	gdpS	GGDEF domain-containing protein	-3.35205	2.02e-09	0.055556	Not Essential	Not Essential	-1.36239	0.197169	0.430186	Not Essential	Not Essential	-2.54612	0.00287331	0.0990658	Not Essential	Not Essential
SAUSA300_RS03935	SAUSA300_0731	tagO	undecaprenyl-phosphate alpha-N-acetylglucosaminyl 1-phosphate transferase	-9.26746	1.59e-22	8.88e-16	Essential	Essential	-6.49934	1.19e-07	3.51e-08	Essential	Essential	-9.40775	3.25e-17	0	Essential	Essential
SAUSA300_RS03940	SAUSA300_0732	-	YigZ family protein	0.599291	0.459544	0	Not Essential	Not Essential	0.887737	0.553182	0	Not Essential	Not Essential	0.93968	0.555256	0	Not Essential	Not Essential
SAUSA300_RS03945	SAUSA300_0733	fakB1	hypothetical protein	-1.87539	0.00337577	0.272426	Not Essential	Not Essential	-5.84791	2.4e-05	7.22e-07	Essential	Essential	-2.47929	0.0330748	0.116187	Not Essential	Not Essential
SAUSA300_RS03950	SAUSA300_0734	comFA	comf operon protein 1	0.41064	0.600367	0	Not Essential	Not Essential	0.00601041	0.997146	0	Not Essential	Not Essential	1.43678	0.162117	0	Not Essential	Not Essential
SAUSA300_RS03955	SAUSA300_0735	comFC	competence protein ComF	-0.0634386	0.953839	0.0316015	Not Essential	Not Essential	0.222921	0.896291	0	Not Essential	Not Essential	0.108245	0.956111	0	Not Essential	Not Essential
SAUSA300_RS03960	SAUSA300_0736	saHPF	ribosomal subunit interface protein	-1.75874	0.0444053	0.229021	Not Essential	Not Essential	-1.68494	0.284365	0.405331	Not Essential	Not Essential	-1.64895	0.348205	0.482278	Not Essential	Not Essential
SAUSA300_RS03965	SAUSA300_0737	secA	preprotein translocase subunit SecA	-10.5355	1.44e-32	0	Essential	Essential	-7.85954	1.89e-12	2.98e-11	Essential	Essential	-11.1115	7.1e-31	0	Essential	Essential
SAUSA300_RS03970	0	0	hypothetical protein	0.895956	0.649308	0	Not Essential	Not Essential	1.2274	0.586781	0	Not Essential	Not Essential	0.680827	0.850056	0	Not Essential	Not Essential
SAUSA300_RS03975	0	0	peptide chain release factor 2	-8.79437	4.95e-20	3.24e-14	Essential	Essential	-6.00022	5.8e-06	3.64e-07	Essential	Essential	-8.71336	1.91e-12	1.09e-14	Essential	Essential
SAUSA300_RS03980	0	0	hypothetical protein	-1.43507	0.476183	0.141542	Not Essential	Not Essential	-2.87813	0.210605	0.0341232	Not Essential	Not Essential	-4.21905	0.104409	0.000453509	Not Essential	Not Essential
SAUSA300_RS03985	SAUSA300_0739	-	peptidase M23	2.30449	0.000253319	0	Not Essential	Not Essential	2.68798	0.00712346	0	Not Essential	Not Essential	2.72996	0.00859489	0	Not Essential	Not Essential
SAUSA300_RS03990	SAUSA300_0740	-	hydrolase	-0.899518	0.293812	0.0689146	Not Essential	Not Essential	-5.42134	0.000166417	4.6e-06	Essential	Essential	-0.470403	0.813788	0.132495	Not Essential	Not Essential
SAUSA300_RS03995	0	0	hypothetical protein	-0.30159	0.8206	0.0375887	Not Essential	Not Essential	-1.75205	0.326743	0.370798	Not Essential	Not Essential	-6.08752	0.00155796	9.71e-08	Essential	Essential
SAUSA300_RS04000	SAUSA300_0741	uvrB	excinuclease ABC subunit B	0.558601	0.28139	0	Not Essential	Not Essential	1.44344	0.051354	0	Not Essential	Not Essential	0.831688	0.329642	0	Not Essential	Not Essential
SAUSA300_RS04005	SAUSA300_0742	uvrA	excinuclease ABC subunit A	-0.93664	0.0213843	0.0720962	Not Essential	Not Essential	-2.15125	0.000289091	0.190629	Not Essential	Not Essential	-0.942753	0.166452	0.228927	Not Essential	Not Essential
SAUSA300_RS04010	SAUSA300_0743	hprK	HPr kinase/phosphorylase	-9.09594	1.5e-21	3.55e-15	Essential	Essential	-6.34474	7.87e-07	7.35e-08	Essential	Essential	-9.14923	7.46e-15	4.44e-16	Essential	Essential
SAUSA300_RS04015	SAUSA300_0744	lgt	prolipoprotein diacylglyceryl transferase	-2.27856	4.08e-05	0.474169	Not Essential	Not Essential	-4.3829	3.23e-05	0.0002739	Essential	Essential	-1.93856	0.0482824	0.332027	Not Essential	Not Essential
SAUSA300_RS04020	SAUSA300_0745	-	acetyltransferase	-0.666641	0.467548	0.0529282	Not Essential	Not Essential	-0.767757	0.644216	0.205123	Not Essential	Not Essential	-3.61165	0.0127259	0.00416075	Not Essential	Essential
SAUSA300_RS04025	SAUSA300_0746	-	hypothetical protein	-2.19385	1.82e-05	0.425985	Not Essential	Not Essential	-3.42278	1.95e-05	0.00698635	Essential	Essential	-2.04317	0.0167053	0.280829	Not Essential	Not Essential
SAUSA300_RS04030	SAUSA300_0747	trxB	thioredoxin reductase	-8.81877	2.38e-19	2.71e-14	Essential	Essential	-6.03709	1.38e-05	3.08e-07	Essential	Essential	-8.60033	2.13e-11	2.38e-14	Essential	Essential
SAUSA300_RS04035	#N/A	#N/A	#N/A	-0.586125	0.804522	0.048703	Not Essential	Not Essential	-2.80378	0.208309	0.0416652	Not Essential	Not Essential	0.461799	0.903177	0	Not Essential	Not Essential
SAUSA300_RS04040	SAUSA300_0748	-	RNase adaptor protein RapZ	-0.000957347	0.999123	0.0303977	Not Essential	Not Essential	-0.670173	0.623857	0.180643	Not Essential	Not Essential	-0.202933	0.900893	0.101001	Not Essential	Not Essential
SAUSA300_RS04045	SAUSA300_0749	-	YvcK family protein	-8.83644	4.3e-19	2.38e-14	Essential	Essential	-6.02243	3.94e-06	3.29e-07	Essential	Essential	-8.59577	4.58e-11	2.46e-14	Essential	Essential
SAUSA300_RS04050	SAUSA300_0750	whiA	sporulation regulator WhiA	-5.71167	3.21e-12	4.39e-06	Essential	Essential	-5.63448	6.33e-05	1.85e-06	Essential	Essential	-8.09678	4.11e-09	7.17e-13	Essential	Essential
SAUSA300_RS04055	SAUSA300_0751	trnaR	tRNA-Arg	1.25618	0.602939	0	Not Essential	Not Essential	-1.79051	0.455112	0.351305	Not Essential	Not Essential	2.19335	NA	0	Not Essential	Not Essential
SAUSA300_RS04060	SAUSA300_0752	clpP	ATP-dependent Clp protease proteolytic subunit	-7.8172	5.58e-13	2.65e-11	Essential	Essential	-5.25439	0.000563065	9.24e-06	Essential	Essential	-7.36048	9.67e-07	7.56e-11	Essential	Essential
SAUSA300_RS04065	SAUSA300_0753	-	epimerase	-1.55835	0.0220875	0.16972	Not Essential	Not Essential	-2.66223	0.012225	0.0601462	Not Essential	Not Essential	-2.47218	0.0174953	0.118133	Not Essential	Not Essential
SAUSA300_RS04070	SAUSA300_0754	-	DUF4887 domain-containing protein	0.0209878	0.988001	0	Not Essential	Not Essential	-0.128388	0.956953	0.0919679	Not Essential	Not Essential	1.29825	0.517429	0	Not Essential	Not Essential
SAUSA300_RS04075	SAUSA300_0755	gapR	transcriptional regulator	-8.74242	7.78e-19	4.71e-14	Essential	Essential	-6.1297	3.46e-06	2.01e-07	Essential	Essential	-8.7393	8.78e-13	9.1e-15	Essential	Essential
SAUSA300_RS04080	SAUSA300_0756	gapA	aldehyde dehydrogenase	-8.77442	2.59e-19	3.73e-14	Essential	Essential	-6.11481	2.73e-06	2.15e-07	Essential	Essential	-8.80442	4.09e-13	5.77e-15	Essential	Essential
SAUSA300_RS04085	SAUSA300_0757	pgk	phosphoglycerate kinase	-9.47075	7.78e-24	2.22e-16	Essential	Essential	-6.7683	2.18e-08	9.41e-09	Essential	Essential	-9.66876	1.84e-18	0	Essential	Essential
SAUSA300_RS04090	SAUSA300_0758	tpiA	triose-phosphate isomerase	-7.92942	7.22e-14	1.27e-11	Essential	Essential	-5.24044	0.00084962	9.79e-06	Essential	Essential	-7.37605	1.11e-06	6.88e-11	Essential	Essential
SAUSA300_RS04095	SAUSA300_0759	pgm	2,3-bisphosphoglycerate-independent phosphoglycerate mutase	-4.24803	6.48e-16	0.00260395	Essential	Essential	-3.4102	0.00018438	0.00726323	Essential	Essential	-3.78455	5.85e-06	0.00227482	Essential	Essential
SAUSA300_RS04100	SAUSA300_0760	eno	enolase	-9.26155	7.87e-23	1.11e-15	Essential	Essential	-6.529	2.09e-07	3.04e-08	Essential	Essential	-9.51804	7.31e-18	0	Essential	Essential
SAUSA300_RS04105	SAUSA300_0761	-	hypothetical protein	0.678977	0.428874	0	Not Essential	Not Essential	0.262888	0.894441	0	Not Essential	Not Essential	0.423145	0.847785	0	Not Essential	Not Essential
SAUSA300_RS04110	SAUSA300_0762	secG	protein-export membrane protein SecG	-0.575348	0.676336	0.0481794	Not Essential	Not Essential	0.00978274	0.997146	0	Not Essential	Not Essential	0.0494497	0.988677	0	Not Essential	Not Essential
SAUSA300_RS04115	SAUSA300_0763	est	carboxylesterase	-3.0054	1.12e-05	0.143059	Not Essential	Not Essential	-5.74131	4.92e-05	1.16e-06	Essential	Essential	-7.77122	5.74e-08	5.89e-12	Essential	Essential
SAUSA300_RS04120	SAUSA300_0764	rnr	ribonuclease R	-4.21492	3.86e-23	0.00295211	Essential	Essential	-7.68721	3.13e-12	7.73e-11	Essential	Essential	-3.19288	3.2e-07	0.0163381	Not Essential	Essential
SAUSA300_RS04125	SAUSA300_0765	smpB	SsrA-binding protein	-7.51099	5.01e-12	1.87e-10	Essential	Essential	-4.69569	0.00412429	8.52e-05	Essential	Essential	-6.77393	4.92e-05	2.36e-09	Essential	Essential
SAUSA300_RS04130	0	0	hypothetical protein	-6.43725	3.7e-07	1.02e-07	Essential	Essential	-2.69313	0.170388	0.0555992	Not Essential	Not Essential	-5.54647	0.0102981	1.44e-06	Not Essential	Essential
SAUSA300_RS04135	SAUSA300_0767	-	hypothetical protein	0.41667	0.676658	0	Not Essential	Not Essential	1.32172	0.412683	0	Not Essential	Not Essential	0.832881	0.692161	0	Not Essential	Not Essential
SAUSA300_RS04140	SAUSA300_0768	-	hypothetical protein	-4.59964	0.00908867	0.000651531	Essential	Essential	-2.71047	0.236863	0.0531794	Not Essential	Not Essential	-4.33909	0.100276	0.000283681	Not Essential	Not Essential
SAUSA300_RS04145	SAUSA300_0769	-	DUF5067 domain-containing protein	-1.58139	0.0344986	0.175639	Not Essential	Not Essential	-1.25135	0.410032	0.378372	Not Essential	Not Essential	-4.14503	0.000947223	0.000602603	Essential	Essential
SAUSA300_RS04150	0	0	hypothetical protein	-2.43289	0.0753003	0.434039	Not Essential	Not Essential	-3.51894	0.0826553	0.00517468	Not Essential	Not Essential	1.07867	0.711696	0	Not Essential	Not Essential
SAUSA300_RS04155	SAUSA300_0770	-	hypothetical protein	-0.768754	0.416304	0.0591744	Not Essential	Not Essential	-5.20756	0.000563065	1.12e-05	Essential	Essential	-1.90212	0.264899	0.350515	Not Essential	Not Essential
SAUSA300_RS04160	SAUSA300_0771	-	N-acetyltransferase	-0.025251	0.982283	0.03085	Not Essential	Not Essential	0.0245074	0.993534	0	Not Essential	Not Essential	-0.522902	0.772383	0.140286	Not Essential	Not Essential
SAUSA300_RS04165	SAUSA300_0772	clfA	clumping factor A	-0.159305	0.806555	0.0337242	Not Essential	Not Essential	0.249175	0.793469	0	Not Essential	Not Essential	0.10576	0.924458	0	Not Essential	Not Essential
SAUSA300_RS04170	SAUSA300_0773	vwb	coagulase	-0.407831	0.521463	0.0411383	Not Essential	Not Essential	-1.06117	0.289902	0.299554	Not Essential	Not Essential	-0.534646	0.652411	0.142112	Not Essential	Not Essential
SAUSA300_RS04175	SAUSA300_0774	emp	hypothetical protein	1.28466	0.0416901	0	Not Essential	Not Essential	1.702	0.108254	0	Not Essential	Not Essential	1.79972	0.0825536	0	Not Essential	Not Essential
SAUSA300_RS04180	SAUSA300_0775	-	hypothetical protein	-0.341317	0.769871	0.0388431	Not Essential	Not Essential	-0.00218543	0.99853	0.0796119	Not Essential	Not Essential	-3.0781	0.0651616	0.0231812	Not Essential	Not Essential
SAUSA300_RS04185	SAUSA300_0776	nuc	thermonuclease	0.040964	0.96983	0	Not Essential	Not Essential	-2.43313	0.0519296	0.10463	Not Essential	Not Essential	-0.394674	0.834759	0.12227	Not Essential	Not Essential
SAUSA300_RS04190	SAUSA300_0777	cspC	cold-shock protein	-1.23556	0.552517	0.106582	Not Essential	Not Essential	-2.81653	0.208367	0.040275	Not Essential	Not Essential	-4.1091	0.12861	0.000690781	Not Essential	Not Essential
SAUSA300_RS04195	SAUSA300_0778	-	hypothetical protein	0.178503	0.912602	0	Not Essential	Not Essential	-0.465663	0.854592	0.138864	Not Essential	Not Essential	0.883184	0.760221	0	Not Essential	Not Essential
SAUSA300_RS04200	SAUSA300_0779	-	hypothetical protein	-3.56952	0.000950421	0.0283671	Not Essential	Essential	0.884	0.669569	0	Not Essential	Not Essential	-5.87179	0.00362905	2.92e-07	Essential	Essential
SAUSA300_RS04205	SAUSA300_0780	-	hypothetical protein	0.261868	0.825499	0	Not Essential	Not Essential	-0.19283	0.930433	0.0992256	Not Essential	Not Essential	0.377704	0.88513	0	Not Essential	Not Essential
SAUSA300_RS04210	0	0	hypothetical protein	-2.25036	0.0523141	0.457879	Not Essential	Not Essential	-3.9609	0.0433989	0.00121372	Not Essential	Essential	-5.68377	0.00609848	7.41e-07	Essential	Essential
SAUSA300_RS04215	0	0	hypothetical protein	-1.33899	0.651164	0.123238	Not Essential	Not Essential	-0.0799234	NA	0.0869481	Not Essential	Not Essential	-0.66216	NA	0.164093	Not Essential	Not Essential
SAUSA300_RS04220	SAUSA300_0782	-	hypothetical protein	0.000858883	0.999607	0	Not Essential	Not Essential	-0.37978	0.884475	0.124643	Not Essential	Not Essential	-5.23956	0.0189932	6.08e-06	Not Essential	Essential
SAUSA300_RS04225	SAUSA300_0781	-	hypothetical protein	1.09202	0.363745	0	Not Essential	Not Essential	1.05769	0.61279	0	Not Essential	Not Essential	1.05874	0.704437	0	Not Essential	Not Essential
SAUSA300_RS04230	SAUSA300_0783	-	histidine phosphatase family protein	0.562094	0.544886	0	Not Essential	Not Essential	0.473851	0.798535	0	Not Essential	Not Essential	0.975494	0.619856	0	Not Essential	Not Essential
SAUSA300_RS04235	SAUSA300_0784	-	hypothetical protein	-0.0797789	0.934757	0.0319388	Not Essential	Not Essential	-1.81095	0.137231	0.341065	Not Essential	Not Essential	-1.18098	0.370008	0.305794	Not Essential	Not Essential
SAUSA300_RS04240	SAUSA300_0785	-	N-acetyltransferase	0.137321	0.915739	0	Not Essential	Not Essential	1.00685	0.554656	0	Not Essential	Not Essential	0.876632	0.670608	0	Not Essential	Not Essential
SAUSA300_RS04245	SAUSA300_0786	ohr	organic hydroperoxide reductase OsmC/OhrA	-0.779483	0.510005	0.0598951	Not Essential	Not Essential	-2.19525	0.198006	0.174738	Not Essential	Not Essential	0.754238	0.759398	0	Not Essential	Not Essential
SAUSA300_RS04250	SAUSA300_0787	aroD	3-dehydroquinase	-1.73765	0.0182075	0.221904	Not Essential	Not Essential	-5.8621	1.35e-05	6.78e-07	Essential	Essential	-1.34599	0.33203	0.372089	Not Essential	Not Essential
SAUSA300_RS04255	SAUSA300_0788	-	nitroreductase	0.898463	0.341462	0	Not Essential	Not Essential	-0.110327	0.960637	0.090055	Not Essential	Not Essential	1.36723	0.45165	0	Not Essential	Not Essential
SAUSA300_RS04260	SAUSA300_0789	-	thiol reductase thioredoxin	1.8532	0.0545777	0	Not Essential	Not Essential	2.11129	0.216652	0	Not Essential	Not Essential	2.63603	0.152894	0	Not Essential	Not Essential
SAUSA300_RS04265	SAUSA300_0790	-	arsenate reductase	-0.970513	0.305724	0.07518	Not Essential	Not Essential	-1.10304	0.51216	0.315738	Not Essential	Not Essential	-2.97482	0.0784593	0.031439	Not Essential	Not Essential
SAUSA300_RS04270	SAUSA300_0791	gcvH	glycine cleavage system protein H	-6.95217	5.29e-09	5.54e-09	Essential	Essential	-0.647559	0.750452	0.175415	Not Essential	Not Essential	-5.96985	0.0022468	1.78e-07	Essential	Essential
SAUSA300_RS04275	SAUSA300_0792	-	hypothetical protein	0.189537	0.926875	0	Not Essential	Not Essential	1.00389	0.672163	0	Not Essential	Not Essential	-4.69108	0.0460561	6.76e-05	Not Essential	Essential
SAUSA300_RS04280	SAUSA300_0793	-	hypothetical protein	-0.0949462	0.925086	0.0322607	Not Essential	Not Essential	-0.589446	0.674546	0.162706	Not Essential	Not Essential	-1.42276	0.236152	0.406422	Not Essential	Not Essential
SAUSA300_RS04285	#N/A	#N/A	#N/A	2.21971	0.219747	0	Not Essential	Not Essential	2.48009	0.247295	0	Not Essential	Not Essential	2.30416	0.435737	0	Not Essential	Not Essential
SAUSA300_RS04290	SAUSA300_0794	-	topiosmerase	0.23984	0.844382	0	Not Essential	Not Essential	0.121333	0.960637	0	Not Essential	Not Essential	0.851723	0.731169	0	Not Essential	Not Essential
SAUSA300_RS04295	SAUSA300_0795	-	thiol reductase thioredoxin	-1.41086	0.202439	0.13665	Not Essential	Not Essential	-4.21268	0.0268564	0.000505362	Not Essential	Essential	-4.5704	0.0177226	0.000111626	Not Essential	Essential
SAUSA300_RS04300	SAUSA300_0796	metN1	methionine import ATP-binding protein MetN 2	-0.601728	0.445797	0.0494781	Not Essential	Not Essential	-0.770807	0.564849	0.20594	Not Essential	Not Essential	-1.98575	0.100269	0.308543	Not Essential	Not Essential
SAUSA300_RS04305	SAUSA300_0797	metP1	ABC transporter permease	-0.824953	0.294261	0.0630983	Not Essential	Not Essential	-0.329818	0.844773	0.117153	Not Essential	Not Essential	-2.72399	0.0379654	0.063076	Not Essential	Not Essential
SAUSA300_RS04310	SAUSA300_0798	metQ1	methionine ABC transporter substrate-binding protein	-0.451315	0.593574	0.0427821	Not Essential	Not Essential	-3.04726	0.00612551	0.0213207	Not Essential	Essential	-1.05631	0.384409	0.262836	Not Essential	Not Essential
SAUSA300_RS04315	SAUSA300_0799	int	site-specific integrase	-0.0197168	0.982283	0.0307452	Not Essential	Not Essential	0.47023	0.679723	0	Not Essential	Not Essential	-2.0126	0.036473	0.295456	Not Essential	Not Essential
SAUSA300_RS04320	SAUSA300_0800	sek	exotoxin	0.459105	0.544028	0	Not Essential	Not Essential	0.468283	0.736226	0	Not Essential	Not Essential	-0.552136	0.715242	0.144891	Not Essential	Not Essential
SAUSA300_RS04325	SAUSA300_0801	seq	enterotoxin	0.592303	0.416644	0	Not Essential	Not Essential	0.711236	0.574505	0	Not Essential	Not Essential	1.09057	0.449106	0	Not Essential	Not Essential
SAUSA300_RS04330	SAUSA300_0802	-	hypothetical protein	0.587508	0.50571	0	Not Essential	Not Essential	0.294683	0.875584	0	Not Essential	Not Essential	-0.0146012	0.997043	0.0853095	Not Essential	Not Essential
SAUSA300_RS04335	SAUSA300_0803	-	transcriptional regulator	-6.84024	5.08e-08	1.06e-08	Essential	Essential	-4.26787	0.0170491	0.000415085	Not Essential	Essential	-5.89814	0.00342678	2.55e-07	Essential	Essential
SAUSA300_RS04340	SAUSA300_0804	-	transcriptional regulator	-3.0827	0.019183	0.11765	Not Essential	Not Essential	-1.05758	0.631128	0.298199	Not Essential	Not Essential	-5.40253	0.0128477	2.86e-06	Not Essential	Essential
SAUSA300_RS04345	SAUSA300_0805	-	hypothetical protein	1.19024	0.347809	0	Not Essential	Not Essential	-0.418382	0.870629	0.130816	Not Essential	Not Essential	2.75779	0.196577	0	Not Essential	Not Essential
SAUSA300_RS04350	SAUSA300_0806	-	hypothetical protein	0.464328	0.777126	0	Not Essential	Not Essential	0.319917	0.898738	0	Not Essential	Not Essential	0.199486	0.948978	0	Not Essential	Not Essential
SAUSA300_RS04355	SAUSA300_0807	-	hypothetical protein	0.618367	0.567368	0	Not Essential	Not Essential	-0.537004	0.803227	0.152091	Not Essential	Not Essential	0.961781	0.667724	0	Not Essential	Not Essential
SAUSA300_RS04360	SAUSA300_0808	-	hypothetical protein	1.91708	0.144531	0	Not Essential	Not Essential	2.64635	0.16913	0	Not Essential	Not Essential	2.44546	0.313645	0	Not Essential	Not Essential
SAUSA300_RS04365	SAUSA300_0809	-	primase	1.12534	0.0021884	0	Not Essential	Not Essential	1.09699	0.103295	0	Not Essential	Not Essential	1.39565	0.0256696	0	Not Essential	Not Essential
SAUSA300_RS04370	SAUSA300_0810	-	hypothetical protein	0.789816	0.490373	0	Not Essential	Not Essential	1.18196	0.512724	0	Not Essential	Not Essential	-0.0825555	0.978125	0.0904627	Not Essential	Not Essential
SAUSA300_RS04375	SAUSA300_0811	-	hypothetical protein	1.06943	0.378296	0	Not Essential	Not Essential	1.54443	0.412664	0	Not Essential	Not Essential	-5.60772	0.0081025	1.07e-06	Essential	Essential
SAUSA300_RS04380	SAUSA300_0812	-	phage capsid protein	1.18887	0.0333144	0	Not Essential	Not Essential	1.63968	0.0641689	0	Not Essential	Not Essential	1.70554	0.0481719	0	Not Essential	Not Essential
SAUSA300_RS04385	SAUSA300_0813	-	hypothetical protein	0.197438	0.864564	0	Not Essential	Not Essential	0.934577	0.564849	0	Not Essential	Not Essential	0.995388	0.601863	0	Not Essential	Not Essential
SAUSA300_RS04390	SAUSA300_0814	-	CAAX amino protease	-0.696814	0.286698	0.0546639	Not Essential	Not Essential	-0.55617	0.621237	0.15588	Not Essential	Not Essential	-0.562345	0.625533	0.146547	Not Essential	Not Essential
SAUSA300_RS04395	SAUSA300_0815	ear	hypothetical protein	-0.86773	0.333964	0.066345	Not Essential	Not Essential	-0.937245	0.560057	0.255669	Not Essential	Not Essential	-0.412817	0.833846	0.124616	Not Essential	Not Essential
SAUSA300_RS04400	SAUSA300_0816	-	CsbD family protein	-2.33487	0.113926	0.492732	Not Essential	Not Essential	-3.31756	0.108254	0.00963948	Not Essential	Not Essential	-5.00362	0.0355213	1.76e-05	Not Essential	Essential
SAUSA300_RS04405	SAUSA300_0817	-	DUF368 domain-containing protein	-0.850762	0.20336	0.065029	Not Essential	Not Essential	-2.15298	0.0412222	0.189989	Not Essential	Not Essential	-3.35908	0.000589329	0.00965287	Essential	Essential
SAUSA300_RS04410	SAUSA300_0818	sufC	ABC transporter ATP-binding protein	-8.5452	4e-17	1.92e-13	Essential	Essential	-5.8207	1.79e-05	8.15e-07	Essential	Essential	-8.30432	1.89e-10	1.8e-13	Essential	Essential
SAUSA300_RS04415	SAUSA300_0819	sufD	Fe-S cluster assembly protein SufD	-9.44974	5.11e-23	2.22e-16	Essential	Essential	-6.80991	2.07e-08	7.65e-09	Essential	Essential	-9.74353	5.62e-19	0	Essential	Essential
SAUSA300_RS04420	SAUSA300_0820	sufS	amiNotransferase	-9.02897	1.08e-20	5.77e-15	Essential	Essential	-6.35089	5.67e-07	7.14e-08	Essential	Essential	-9.21453	5.77e-16	2.22e-16	Essential	Essential
SAUSA300_RS04425	SAUSA300_0821	sufU	iron-sulfur cluster assembly scaffold protein NifU	-7.50928	9.3e-12	1.89e-10	Essential	Essential	-4.6883	0.0068099	8.76e-05	Essential	Essential	-6.50834	0.000317734	1.03e-08	Essential	Essential
SAUSA300_RS04430	SAUSA300_0822	sufB	Fe-S cluster assembly protein SufB	-9.60111	1.78e-25	0	Essential	Essential	-6.8108	1.77e-08	7.62e-09	Essential	Essential	-9.69153	6.77e-18	0	Essential	Essential
SAUSA300_RS04435	0	0	hypothetical protein	-1.22889	0.474705	0.105606	Not Essential	Not Essential	-3.1961	0.140433	0.0138551	Not Essential	Not Essential	-4.64256	0.052967	8.28e-05	Not Essential	Not Essential
SAUSA300_RS04440	SAUSA300_0823	-	hypothetical protein	0.798924	0.433493	0	Not Essential	Not Essential	1.06382	0.527341	0	Not Essential	Not Essential	0.595947	0.808858	0	Not Essential	Not Essential
SAUSA300_RS04445	SAUSA300_0824	-	HlyC/CorC family transporter	-1.06137	0.131527	0.0843874	Not Essential	Not Essential	-0.577741	0.642423	0.160269	Not Essential	Not Essential	-3.0029	0.00155115	0.0289677	Not Essential	Essential
SAUSA300_RS04450	SAUSA300_0825	-	nitronate monooxygenase	-0.886773	0.193675	0.0678677	Not Essential	Not Essential	-1.50062	0.131203	0.499141	Not Essential	Not Essential	-8.99402	6.01e-14	1.55e-15	Essential	Essential
SAUSA300_RS04455	0	0	hypothetical protein	0.405145	0.877602	0	Not Essential	Not Essential	-2.22286	0.366881	0.165232	Not Essential	Not Essential	0.469217	NA	0	Not Essential	Not Essential
SAUSA300_RS04460	SAUSA300_0826	-	DUF72 domain-containing protein	2.3733	0.00029478	0	Not Essential	Not Essential	2.72836	0.0141815	0	Not Essential	Not Essential	2.87796	0.014003	0	Not Essential	Not Essential
SAUSA300_RS04465	SAUSA300_0827	-	anion permease	-0.564035	0.458565	0.0476396	Not Essential	Not Essential	-1.0275	0.401089	0.28704	Not Essential	Not Essential	-0.0522999	0.97867	0.0881024	Not Essential	Not Essential
SAUSA300_RS04470	SAUSA300_0828	-	bifunctional metallophosphatase/5'-nucleotidase	-0.17799	0.810006	0.0341803	Not Essential	Not Essential	0.0227812	0.991555	0	Not Essential	Not Essential	-0.589636	0.594909	0.151095	Not Essential	Not Essential
SAUSA300_RS04475	SAUSA300_0829	lipA	lipoyl synthase	-4.07493	4.87e-09	0.00497044	Essential	Essential	-5.85558	2.87e-05	6.98e-07	Essential	Essential	-8.69238	2.62e-12	1.24e-14	Essential	Essential
SAUSA300_RS04480	SAUSA300_0830	-	hypothetical protein	1.6105	0.0477761	0	Not Essential	Not Essential	2.04161	0.194294	0	Not Essential	Not Essential	1.93737	0.244557	0	Not Essential	Not Essential
SAUSA300_RS04485	SAUSA300_0831	-	hypothetical protein	-1.79059	0.121175	0.240188	Not Essential	Not Essential	-4.1735	0.0277662	0.00058055	Not Essential	Essential	-5.80018	0.00459383	4.17e-07	Essential	Essential
SAUSA300_RS04490	SAUSA300_0832	-	DUF86 domain-containing protein	-0.85876	0.319915	0.0656446	Not Essential	Not Essential	-1.62312	0.284365	0.437457	Not Essential	Not Essential	-0.751376	0.696055	0.182049	Not Essential	Not Essential
SAUSA300_RS04495	SAUSA300_0833	nagD	TIGR01457 family HAD-type hydrolase	0.530835	0.505466	0	Not Essential	Not Essential	0.146818	0.927658	0	Not Essential	Not Essential	0.478635	0.7564	0	Not Essential	Not Essential
SAUSA300_RS04500	SAUSA300_0834	-	D-glycerate dehydrogenase	-0.180342	0.844765	0.0342387	Not Essential	Not Essential	0.648063	0.61296	0	Not Essential	Not Essential	0.780597	0.593797	0	Not Essential	Not Essential
SAUSA300_RS04505	0	0	hypothetical protein	-4.83601	0.00507846	0.000243413	Essential	Essential	-3.25159	0.134973	0.0117531	Not Essential	Not Essential	-4.56214	0.0639704	0.000115483	Not Essential	Not Essential
SAUSA300_RS04510	0	0	teichoic acid D-Ala incorporation-associated protein DltX	-6.04331	4.6e-06	8.26e-07	Essential	Essential	-3.42091	0.0972241	0.007027	Not Essential	Not Essential	-5.26811	0.0187586	5.34e-06	Not Essential	Essential
SAUSA300_RS04515	SAUSA300_0835	dltA	D-alanine--poly(phosphoribitol) ligase	-9.65967	7.51e-25	0	Essential	Essential	-6.84708	8.95e-09	6.35e-09	Essential	Essential	-10.014	2.2e-21	0	Essential	Essential
SAUSA300_RS04520	SAUSA300_0836	dltB	D-alanyl-lipoteichoic acid biosynthesis protein DltB	-9.60276	3.9e-24	0	Essential	Essential	-6.93408	4.48e-09	4.1e-09	Essential	Essential	-10.0999	1.6e-22	0	Essential	Essential
SAUSA300_RS04525	SAUSA300_0837	dltC	D-alanine--poly(phosphoribitol) ligase subunit 2	-6.33926	1e-06	1.73e-07	Essential	Essential	-3.94498	0.0474922	0.00128128	Not Essential	Essential	-5.585	0.00945024	1.2e-06	Essential	Essential
SAUSA300_RS04530	SAUSA300_0838	dltD	D-alanyl-lipoteichoic acid biosynthesis protein DltD	-9.46765	4.72e-24	2.22e-16	Essential	Essential	-6.84742	5.17e-09	6.34e-09	Essential	Essential	-9.82669	9.09e-20	0	Essential	Essential
SAUSA300_RS04535	SAUSA300_0839	nfu	NifU family protein	-1.85755	0.197166	0.265337	Not Essential	Not Essential	-3.77875	0.063948	0.00223686	Not Essential	Not Essential	-5.2653	0.0160591	5.4e-06	Not Essential	Essential
SAUSA300_RS04540	SAUSA300_0840	-	disulfide oxidoreductase	-0.204061	0.871497	0.0348413	Not Essential	Not Essential	-0.726404	0.69233	0.194359	Not Essential	Not Essential	0.687858	0.756585	0	Not Essential	Not Essential
SAUSA300_RS04545	SAUSA300_0841	-	NADH dehydrogenase family protein	-1.12999	0.0658105	0.0923514	Not Essential	Not Essential	-1.93278	0.0537905	0.282306	Not Essential	Not Essential	-0.125916	0.931219	0.0940397	Not Essential	Not Essential
SAUSA300_RS04550	SAUSA300_0842	-	hypothetical protein	-0.996181	0.525839	0.0776381	Not Essential	Not Essential	-0.485643	0.854574	0.142433	Not Essential	Not Essential	-0.68013	0.827289	0.167529	Not Essential	Not Essential
SAUSA300_RS04555	SAUSA300_0843	sufA	iron-sulfur cluster assembly accessory protein	-0.685982	0.588033	0.0540306	Not Essential	Not Essential	0.273692	0.904732	0	Not Essential	Not Essential	-3.77278	0.0491462	0.00237193	Not Essential	Essential
SAUSA300_RS04560	SAUSA300_0844	ndh2	NADH dehydrogenase	-2.51053	2.16e-05	0.387531	Not Essential	Not Essential	-2.37696	0.030846	0.118823	Not Essential	Not Essential	-9.18848	1.85e-15	4.44e-16	Essential	Essential
SAUSA300_RS04565	SAUSA300_0845	pepZ	cytosol aminopeptidase	1.09415	0.0326972	0	Not Essential	Not Essential	1.7164	0.0269217	0	Not Essential	Not Essential	1.38459	0.0939121	0	Not Essential	Not Essential
SAUSA300_RS04570	SAUSA300_0846	-	sodium:proton antiporter	-1.32542	0.0122437	0.120883	Not Essential	Not Essential	-1.4487	0.108254	0.472782	Not Essential	Not Essential	-1.61783	0.0443422	0.498269	Not Essential	Not Essential
SAUSA300_RS04575	SAUSA300_0847	-	thioesterase	-7.09343	7.16e-10	2.41e-09	Essential	Essential	-4.46624	0.012225	0.000201741	Not Essential	Essential	-6.43574	0.000332791	1.53e-08	Essential	Essential
SAUSA300_RS04580	SAUSA300_0848	-	pyridine nucleotide-disulfide oxidoreductase	-0.914596	0.140875	0.0701827	Not Essential	Not Essential	0.549671	0.639146	0	Not Essential	Not Essential	-0.74994	0.531747	0.181742	Not Essential	Not Essential
SAUSA300_RS04585	SAUSA300_0849	mnhG	Na+/H+ antiporter subunit G	-3.58824	0.000119081	0.0267083	Not Essential	Essential	-4.77303	0.00452563	6.33e-05	Essential	Essential	-6.61367	0.000108833	5.78e-09	Essential	Essential
SAUSA300_RS04590	SAUSA300_0850	mnhF	Na+/H+ antiporter subunit F	-7.13834	3.82e-10	1.84e-09	Essential	Essential	-4.61551	0.00659108	0.000115537	Essential	Essential	-6.27356	0.000447172	3.66e-08	Essential	Essential
SAUSA300_RS04595	SAUSA300_0851	mnhE	Na+/H+ antiporter subunit E	-7.94752	1.39e-13	1.13e-11	Essential	Essential	-5.20546	0.000481952	1.13e-05	Essential	Essential	-7.31717	1.04e-06	9.83e-11	Essential	Essential
SAUSA300_RS04600	SAUSA300_0852	mnhD	Na+/H+ antiporter subunit D	-9.97226	9.11e-27	0	Essential	Essential	-7.30988	3.99e-10	5.88e-10	Essential	Essential	-10.3378	2.26e-23	0	Essential	Essential
SAUSA300_RS04605	SAUSA300_0853	mnhC	Na(+)/H(+) antiporter subunit C	-7.0611	8e-10	2.92e-09	Essential	Essential	-4.54256	0.0103407	0.000151948	Not Essential	Essential	-6.18016	0.000917605	5.99e-08	Essential	Essential
SAUSA300_RS04610	SAUSA300_0854	mnhB	Na+/H+ antiporter subunit B	-7.50738	2.08e-11	1.92e-10	Essential	Essential	-4.75858	0.003679	6.69e-05	Essential	Essential	-6.61673	0.000133316	5.68e-09	Essential	Essential
SAUSA300_RS04615	SAUSA300_0855	mnhA	Na+/H+ antiporter subunit A	-10.7093	1.27e-33	0	Essential	Essential	-8.04452	1.03e-13	1.05e-11	Essential	Essential	-11.3147	8.08e-32	0	Essential	Essential
SAUSA300_RS04620	SAUSA300_0856	kapB	kinase	-1.01978	0.432765	0.0799947	Not Essential	Not Essential	-2.35307	0.202037	0.125292	Not Essential	Not Essential	-1.42367	0.573771	0.406839	Not Essential	Not Essential
SAUSA300_RS04625	SAUSA300_0857	ppiB	peptidyl-prolyl cis-trans isomerase	-0.372109	0.728596	0.0398741	Not Essential	Not Essential	-0.609599	0.744667	0.166998	Not Essential	Not Essential	-6.91113	1.86e-05	1.08e-09	Essential	Essential
SAUSA300_RS04630	SAUSA300_0858	-	general stress protein	-4.13451	1.59e-05	0.00398976	Essential	Essential	-4.45091	0.0115626	0.000213474	Not Essential	Essential	-6.2742	0.000616841	3.65e-08	Essential	Essential
SAUSA300_RS04635	SAUSA300_0859	-	NADH-dependent flavin oxidoreductase	-0.205207	0.83396	0.034871	Not Essential	Not Essential	-0.915188	0.50114	0.248482	Not Essential	Not Essential	-1.36787	0.269937	0.381658	Not Essential	Not Essential
SAUSA300_RS04640	SAUSA300_0860	rocD	Ornithine amiNotransferase 2	-0.26337	0.738389	0.0364581	Not Essential	Not Essential	0.502597	0.693118	0	Not Essential	Not Essential	0.720979	0.540824	0	Not Essential	Not Essential
SAUSA300_RS04645	SAUSA300_0861	gudB	NAD-specific glutamate dehydrogenase	-3.77331	2.48e-11	0.01445	Not Essential	Essential	-3.28134	0.000732668	0.0107518	Not Essential	Essential	-9.46314	7.34e-17	0	Essential	Essential
SAUSA300_RS04650	#N/A	#N/A	#N/A	-0.114678	0.96596	0.0326923	Not Essential	Not Essential	-1.88134	0.439959	0.306582	Not Essential	Not Essential	0.59315	NA	0	Not Essential	Not Essential
SAUSA300_RS04655	SAUSA300_0862	glpQ	glycerophosphodiester phosphodiesterase	0.619498	0.321146	0	Not Essential	Not Essential	-0.472663	0.732364	0.140103	Not Essential	Not Essential	-0.514623	0.720932	0.139017	Not Essential	Not Essential
SAUSA300_RS04660	SAUSA300_0863	argH	argininosuccinate lyase	1.04038	0.0513574	0	Not Essential	Not Essential	1.24853	0.164362	0	Not Essential	Not Essential	0.974483	0.36238	0	Not Essential	Not Essential
SAUSA300_RS04665	SAUSA300_0864	argG	argininosuccinate synthase	0.514805	0.39469	0	Not Essential	Not Essential	0.728578	0.497603	0	Not Essential	Not Essential	0.58692	0.645622	0	Not Essential	Not Essential
SAUSA300_RS04670	SAUSA300_0865	pgi	glucose-6-phosphate isomerase	-9.42551	3.86e-23	2.22e-16	Essential	Essential	-6.67277	3.67e-08	1.51e-08	Essential	Essential	-9.60078	4.25e-18	0	Essential	Essential
SAUSA300_RS04675	SAUSA300_0866	-	TVP38/TMEM64 family protein	-0.150786	0.877211	0.0335211	Not Essential	Not Essential	-0.358273	0.835665	0.121352	Not Essential	Not Essential	-0.434297	0.81353	0.127477	Not Essential	Not Essential
SAUSA300_RS04680	SAUSA300_0867	spsA	inactive signal peptidase IA	-0.0274389	0.982283	0.0308917	Not Essential	Not Essential	0.656542	0.666105	0	Not Essential	Not Essential	0.537457	0.792252	0	Not Essential	Not Essential
SAUSA300_RS04685	SAUSA300_0868	spsB	signal peptidase IB	-7.88582	5.72e-14	1.7e-11	Essential	Essential	-5.37409	0.000387679	5.62e-06	Essential	Essential	-7.12979	9.08e-06	3.01e-10	Essential	Essential
SAUSA300_RS04690	SAUSA300_0869	addB	ATP-dependent helicase/deoxyribonuclease subunit B	-11.0336	2.03e-36	0	Essential	Essential	-8.41033	4.65e-15	1.27e-12	Essential	Essential	-11.6465	3.05e-35	0	Essential	Essential
SAUSA300_RS04695	SAUSA300_0870	addA	ATP-dependent helicase/nuclease subunit A	-11.0739	2.35e-36	0	Essential	Essential	-8.37056	2.1e-15	1.6e-12	Essential	Essential	-11.7804	6.78e-38	0	Essential	Essential
SAUSA300_RS04700	SAUSA300_0871	-	hypothetical protein	-0.732408	0.344225	0.0568275	Not Essential	Not Essential	-0.827436	0.509199	0.221715	Not Essential	Not Essential	0.133132	0.931219	0	Not Essential	Not Essential
SAUSA300_RS04705	SAUSA300_0872	-	hypothetical protein	0.0211975	0.988001	0	Not Essential	Not Essential	0.657181	0.745116	0	Not Essential	Not Essential	0.151284	0.953897	0	Not Essential	Not Essential
SAUSA300_RS04710	SAUSA300_0873	cdr	CoA-disulfide reductase	-0.676975	0.270545	0.0535128	Not Essential	Not Essential	-1.70295	0.0763633	0.396014	Not Essential	Not Essential	-0.797145	0.458793	0.192174	Not Essential	Not Essential
SAUSA300_RS04715	SAUSA300_0874	-	HAD family phosphatase	-0.473269	0.573795	0.0436582	Not Essential	Not Essential	-0.990164	0.431543	0.273677	Not Essential	Not Essential	-0.654095	0.677921	0.16258	Not Essential	Not Essential
SAUSA300_RS04720	SAUSA300_0875	sufT	DNA methyltransferase	1.49257	0.217104	0	Not Essential	Not Essential	2.0708	0.266726	0	Not Essential	Not Essential	3.06051	0.150154	0	Not Essential	Not Essential
SAUSA300_RS04725	SAUSA300_0876	-	O-acetyltransferase	0.648093	0.135612	0	Not Essential	Not Essential	0.739179	0.327559	0	Not Essential	Not Essential	0.97319	0.150835	0	Not Essential	Not Essential
SAUSA300_RS04730	SAUSA300_0877	clpB	chaperone protein ClpB	0.751574	0.0521797	0	Not Essential	Not Essential	1.37548	0.0285517	0	Not Essential	Not Essential	0.943582	0.177686	0	Not Essential	Not Essential
SAUSA300_RS04735	SAUSA300_0878	-	LysR family transcriptional regulator	0.335207	0.672995	0	Not Essential	Not Essential	1.16483	0.292496	0	Not Essential	Not Essential	1.34706	0.237001	0	Not Essential	Not Essential
SAUSA300_RS04740	SAUSA300_0879	-	2-isopropylmalate synthase	0.028684	0.973226	0	Not Essential	Not Essential	-0.0151667	0.993534	0.080779	Not Essential	Not Essential	-0.141764	0.916732	0.0954068	Not Essential	Not Essential
SAUSA300_RS04745	SAUSA300_0880	-	hypothetical protein	-0.0558857	0.954466	0.0314488	Not Essential	Not Essential	0.355574	0.798535	0	Not Essential	Not Essential	-1.01481	0.433029	0.249881	Not Essential	Not Essential
SAUSA300_RS04750	SAUSA300_0881	-	membrane protein	-0.485658	0.366135	0.0441669	Not Essential	Not Essential	-0.287307	0.777918	0.111198	Not Essential	Not Essential	0.0502342	0.968571	0	Not Essential	Not Essential
SAUSA300_RS04755	SAUSA300_0882	-	phosphatidylethanolamine-binding protein	0.0597088	0.961924	0	Not Essential	Not Essential	0.0717194	0.977542	0	Not Essential	Not Essential	0.158526	0.945937	0	Not Essential	Not Essential
SAUSA300_RS04760	SAUSA300_0883	-	MAP domain-containing protein	-0.353991	0.75374	0.0392611	Not Essential	Not Essential	0.0202508	0.994796	0	Not Essential	Not Essential	0.728808	0.765118	0	Not Essential	Not Essential
SAUSA300_RS04765	SAUSA300_0884	-	DUF2929 domain-containing protein	-1.97123	0.168812	0.31335	Not Essential	Not Essential	-3.40308	0.114698	0.00742426	Not Essential	Not Essential	-5.04198	0.025073	1.48e-05	Not Essential	Essential
SAUSA300_RS04770	SAUSA300_0885	fabH	3-oxoacyl-ACP synthase III	-8.84754	2.29e-19	2.2e-14	Essential	Essential	-6.10423	4.79e-06	2.26e-07	Essential	Essential	-8.91339	1.48e-13	2.66e-15	Essential	Essential
SAUSA300_RS04775	SAUSA300_0886	fabF	beta-ketoacyl-[acyl-carrier-protein] synthase II	-9.07028	4.54e-21	4.22e-15	Essential	Essential	-6.50506	2.04e-07	3.42e-08	Essential	Essential	-9.23419	6.19e-15	2.22e-16	Essential	Essential
SAUSA300_RS04780	0	0	hypothetical protein	-2.79505	0.242193	0.231253	Not Essential	Not Essential	-1.50669	NA	0.497752	Not Essential	Not Essential	-2.98463	NA	0.0305547	Not Essential	Not Essential
SAUSA300_RS04785	SAUSA300_0887	opp-3B	ABC transporter permease	0.0457207	0.961924	0	Not Essential	Not Essential	0.362752	0.783212	0	Not Essential	Not Essential	0.958808	0.426472	0	Not Essential	Not Essential
SAUSA300_RS04790	SAUSA300_0888	opp-3C	ABC transporter permease	-0.592197	0.375588	0.0490023	Not Essential	Not Essential	-1.16197	0.322427	0.339655	Not Essential	Not Essential	-1.50398	0.136295	0.444866	Not Essential	Not Essential
SAUSA300_RS04795	SAUSA300_0889	opp-3D	ABC transporter ATP-binding protein	-0.295255	0.728596	0.0373963	Not Essential	Not Essential	-0.161912	0.926434	0.0956571	Not Essential	Not Essential	-0.242071	0.890474	0.104861	Not Essential	Not Essential
SAUSA300_RS04800	SAUSA300_0890	opp-3F	peptide ABC transporter ATP-binding protein	0.360933	0.652131	0	Not Essential	Not Essential	0.180258	0.906605	0	Not Essential	Not Essential	1.38342	0.240933	0	Not Essential	Not Essential
SAUSA300_RS04805	SAUSA300_0891	opp-3A	peptide ABC transporter substrate-binding protein	-0.438522	0.515769	0.0422861	Not Essential	Not Essential	-1.02737	0.228222	0.286992	Not Essential	Not Essential	-0.0881347	0.94291	0.0909099	Not Essential	Not Essential
SAUSA300_RS04810	SAUSA300_0892	opp-4A	ABC transporter substrate-binding protein	1.00879	0.0324339	0	Not Essential	Not Essential	-1.0609	0.216923	0.299454	Not Essential	Not Essential	-2.13287	0.00251979	0.239868	Not Essential	Not Essential
SAUSA300_RS04815	SAUSA300_0893	opp-4D	ABC transporter ATP-binding protein	0.248395	0.753913	0	Not Essential	Not Essential	0.37212	0.793812	0	Not Essential	Not Essential	0.661229	0.618939	0	Not Essential	Not Essential
SAUSA300_RS04820	SAUSA300_0894	opp-4F	ABC transporter ATP-binding protein	0.709131	0.307808	0	Not Essential	Not Essential	0.201198	0.893373	0	Not Essential	Not Essential	0.300983	0.850184	0	Not Essential	Not Essential
SAUSA300_RS04825	SAUSA300_0895	opp-4B	peptide ABC transporter permease	0.367868	0.578489	0	Not Essential	Not Essential	0.816851	0.417059	0	Not Essential	Not Essential	-0.40808	0.740506	0.123998	Not Essential	Not Essential
SAUSA300_RS04830	SAUSA300_0896	opp-4C	peptide ABC transporter permease	-0.495059	0.510712	0.04456	Not Essential	Not Essential	0.146801	0.91997	0	Not Essential	Not Essential	-0.124889	0.933137	0.0939523	Not Essential	Not Essential
SAUSA300_RS04835	SAUSA300_0897	trpS	tryptophan--tRNA ligase	-9.08116	3.99e-21	4e-15	Essential	Essential	-6.36797	7.81e-07	6.59e-08	Essential	Essential	-9.0405	1.36e-14	1.11e-15	Essential	Essential
SAUSA300_RS04840	SAUSA300_0898	spxA	regulatory protein Spx	-7.49009	1.14e-11	2.14e-10	Essential	Essential	-4.91585	0.00270692	3.63e-05	Essential	Essential	-6.94047	2.73e-05	9.09e-10	Essential	Essential
SAUSA300_RS04845	SAUSA300_0899	trfA	adaptor protein MecA	0.426852	0.647336	0	Not Essential	Not Essential	-5.4075	0.000154914	4.88e-06	Essential	Essential	-0.748909	0.651069	0.181522	Not Essential	Not Essential
SAUSA300_RS04850	0	0	competence protein	-0.308255	0.659431	0.0377934	Not Essential	Not Essential	0.0192157	0.993349	0	Not Essential	Not Essential	-0.116598	0.941767	0.0932511	Not Essential	Not Essential
SAUSA300_RS04855	SAUSA300_0902	pepF	oligoendopeptidase F	0.859729	0.0441306	0	Not Essential	Not Essential	0.912378	0.243923	0	Not Essential	Not Essential	1.32851	0.0644165	0	Not Essential	Not Essential
SAUSA300_RS04860	SAUSA300_0903	yjbH	hypothetical protein	-1.87941	0.00491892	0.274044	Not Essential	Not Essential	-1.57061	0.172734	0.464762	Not Essential	Not Essential	-8.69359	2.53e-12	1.24e-14	Essential	Essential
SAUSA300_RS04865	SAUSA300_0904	-	hypothetical protein	-1.54641	0.178666	0.166738	Not Essential	Not Essential	-4.1537	0.0268564	0.000622488	Not Essential	Essential	-1.13291	0.66056	0.288504	Not Essential	Not Essential
SAUSA300_RS04870	SAUSA300_0905	-	adenylate cyclase	-0.267088	0.80904	0.036565	Not Essential	Not Essential	-1.73193	0.20364	0.381093	Not Essential	Not Essential	-0.647459	0.739436	0.161347	Not Essential	Not Essential
SAUSA300_RS04875	SAUSA300_0906	-	hypothetical protein	-4.32909	2.17e-06	0.00190814	Essential	Essential	-4.76768	0.00298658	6.46e-05	Essential	Essential	-6.68665	0.000103458	3.85e-09	Essential	Essential
SAUSA300_RS04880	SAUSA300_0907	relQ	GTP pyrophosphokinase	-7.99021	1.78e-14	8.52e-12	Essential	Essential	-5.34666	0.000442411	6.3e-06	Essential	Essential	-7.26811	1.94e-06	1.32e-10	Essential	Essential
SAUSA300_RS04885	SAUSA300_0908	ppnK	NAD(+) kinase	-8.65312	6.43e-19	8.93e-14	Essential	Essential	-5.82305	2.97e-05	8.07e-07	Essential	Essential	-8.38317	1.05e-10	1.06e-13	Essential	Essential
SAUSA300_RS04890	SAUSA300_0909	-	RNA pseudouridine synthase	0.74092	0.313629	0	Not Essential	Not Essential	0.60002	0.632741	0	Not Essential	Not Essential	0.789397	0.51624	0	Not Essential	Not Essential
SAUSA300_RS04895	SAUSA300_0910	mgtE	magnesium transporter	0.610298	0.315321	0	Not Essential	Not Essential	0.666781	0.526664	0	Not Essential	Not Essential	0.917087	0.376474	0	Not Essential	Not Essential
SAUSA300_RS04900	SAUSA300_0911	cpaA	sodium:proton antiporter	-1.18906	0.00908867	0.0999969	Not Essential	Not Essential	-0.678174	0.403754	0.182532	Not Essential	Not Essential	-0.448771	0.660834	0.129456	Not Essential	Not Essential
SAUSA300_RS04905	SAUSA300_0912	fabI	enoyl-ACP reductase	-8.56844	1.82e-18	1.63e-13	Essential	Essential	-5.85342	3.13e-05	7.05e-07	Essential	Essential	-8.1888	8.44e-10	3.9e-13	Essential	Essential
SAUSA300_RS04910	SAUSA300_0913	cozEa	AI-2E family transporter	-0.0260009	0.977389	0.0308643	Not Essential	Not Essential	-0.905377	0.385244	0.245346	Not Essential	Not Essential	-0.147498	0.909708	0.0959095	Not Essential	Not Essential
SAUSA300_RS04915	SAUSA300_0914	-	alanine:cation symporter family protein	-0.0811502	0.946212	0.0319676	Not Essential	Not Essential	0.677996	0.644216	0	Not Essential	Not Essential	1.36448	0.321372	0	Not Essential	Not Essential
SAUSA300_RS04920	SAUSA300_0915	-	esterase family protein	0.186832	0.824029	0	Not Essential	Not Essential	0.683428	0.628522	0	Not Essential	Not Essential	0.607088	0.688544	0	Not Essential	Not Essential
SAUSA300_RS04925	SAUSA300_0916	-	hypothetical protein	-6.39669	1.05e-06	1.27e-07	Essential	Essential	-4.05227	0.0384121	0.000886807	Not Essential	Essential	-5.60268	0.00772641	1.1e-06	Essential	Essential
SAUSA300_RS04930	SAUSA300_0917	ltaA	MFS transporter	-2.33363	9.8e-06	0.49347	Not Essential	Not Essential	-6.99033	6.65e-09	3.08e-09	Essential	Essential	-2.21904	0.00540706	0.203697	Not Essential	Not Essential
SAUSA300_RS04935	SAUSA300_0918	ugtP	diacylglycerol beta-glucosyltransferase	-4.92577	3.33e-18	0.000165629	Essential	Essential	-6.82071	1.13e-08	7.25e-09	Essential	Essential	-9.82119	6.02e-20	0	Essential	Essential
SAUSA300_RS04940	SAUSA300_0919	murE	UDP-N-acetylmuramoyl-L-alanyl-D-glutamate--L- lysine ligase	-9.5196	5.61e-24	2.22e-16	Essential	Essential	-6.90985	1.82e-08	4.63e-09	Essential	Essential	-10.14	2.9e-23	0	Essential	Essential
SAUSA300_RS04945	SAUSA300_0920	-	hypothetical protein	-2.56054	0.0585736	0.358014	Not Essential	Not Essential	-1.28506	0.554656	0.393694	Not Essential	Not Essential	-5.28866	0.0160591	4.85e-06	Not Essential	Essential
SAUSA300_RS04950	SAUSA300_0921	prfC	peptide chain release factor 3	0.0701972	0.933646	0	Not Essential	Not Essential	0.347196	0.778859	0	Not Essential	Not Essential	1.04808	0.295096	0	Not Essential	Not Essential
SAUSA300_RS04955	SAUSA300_0922	-	membrane protein	-8.60363	3.16e-18	1.27e-13	Essential	Essential	-5.76741	2.4e-05	1.03e-06	Essential	Essential	-8.52633	6.68e-12	3.97e-14	Essential	Essential
SAUSA300_RS04960	SAUSA300_0923	htrA2	serine protease	-0.17894	0.751909	0.0342039	Not Essential	Not Essential	-0.0863532	0.939529	0.0875935	Not Essential	Not Essential	-0.912109	0.236152	0.220588	Not Essential	Not Essential
SAUSA300_RS04965	SAUSA300_0924	ktrD	Ktr system potassium uptake protein D	-0.812876	0.140875	0.0622234	Not Essential	Not Essential	-2.10946	0.0079897	0.206563	Not Essential	Not Essential	-0.969729	0.247306	0.236547	Not Essential	Not Essential
SAUSA300_RS04970	SAUSA300_0925	-	bifunctional metallophosphatase/5'-nucleotidase	-0.428428	0.493646	0.0419021	Not Essential	Not Essential	-1.28798	0.140433	0.395041	Not Essential	Not Essential	-2.34674	0.00377672	0.156557	Not Essential	Not Essential
SAUSA300_RS04975	SAUSA300_0926	trnaS	tRNA-Ser	-2.78243	0.266303	0.237402	Not Essential	Not Essential	-1.44116	NA	0.468998	Not Essential	Not Essential	-2.70566	NA	0.0661938	Not Essential	Not Essential
SAUSA300_RS04980	SAUSA300_0927	trnaN	tRNA-Asn	-3.56408	0.086056	0.0288665	Not Essential	Not Essential	-2.33931	0.330265	0.129135	Not Essential	Not Essential	-3.52536	NA	0.00557723	Not Essential	Not Essential
SAUSA300_RS04985	SAUSA300_0928	comK1	competence protein ComK	-1.30767	0.128097	0.117884	Not Essential	Not Essential	-1.32035	0.360019	0.410128	Not Essential	Not Essential	-1.90413	0.237001	0.349492	Not Essential	Not Essential
SAUSA300_RS04990	SAUSA300_0929	-	hypothetical protein	0.848541	0.566971	0	Not Essential	Not Essential	0.298616	0.910416	0	Not Essential	Not Essential	1.3926	0.602274	0	Not Essential	Not Essential
SAUSA300_RS04995	SAUSA300_0930	lplA1	lipoate--protein ligase A	-0.374787	0.629911	0.0399663	Not Essential	Not Essential	-2.59194	0.0123084	0.0716847	Not Essential	Not Essential	-0.410912	0.772472	0.124367	Not Essential	Not Essential
SAUSA300_RS05000	SAUSA300_0931	-	DUF2187 domain-containing protein	0.535347	0.795895	0	Not Essential	Not Essential	0.433721	0.872931	0	Not Essential	Not Essential	-4.55902	0.068327	0.000116972	Not Essential	Not Essential
SAUSA300_RS05005	SAUSA300_0932	-	hypothetical protein	-0.278557	0.758004	0.0368987	Not Essential	Not Essential	-1.13315	0.375768	0.327794	Not Essential	Not Essential	-0.327276	0.842936	0.11409	Not Essential	Not Essential
SAUSA300_RS05010	SAUSA300_0933	-	putative holin-like toxin	-3.05993	0.0419363	0.124749	Not Essential	Not Essential	-3.55118	0.095859	0.00467333	Not Essential	Not Essential	-1.69523	0.540073	0.458261	Not Essential	Not Essential
SAUSA300_RS05015	0	0	hypothetical protein	-4.02438	0.0340405	0.00597586	Not Essential	Essential	-2.73509	0.241674	0.0498995	Not Essential	Not Essential	-4.16809	0.114212	0.000551764	Not Essential	Not Essential
SAUSA300_RS05020	SAUSA300_0934	-	hypothetical protein	-0.280956	0.594746	0.0369694	Not Essential	Not Essential	-0.0658646	0.95568	0.0855581	Not Essential	Not Essential	-0.545204	0.518067	0.143781	Not Essential	Not Essential
SAUSA300_RS05025	SAUSA300_0935	-	hypothetical protein	0.484706	0.651262	0	Not Essential	Not Essential	1.23741	0.445325	0	Not Essential	Not Essential	1.25589	0.549865	0	Not Essential	Not Essential
SAUSA300_RS05030	SAUSA300_0936	-	ABC transporter ATP-binding protein	-0.0568233	0.955775	0.0314677	Not Essential	Not Essential	-0.575943	0.69772	0.159898	Not Essential	Not Essential	0.0429471	0.986513	0	Not Essential	Not Essential
SAUSA300_RS05035	#N/A	#N/A	#N/A	-4.43999	0.000411652	0.00123673	Essential	Essential	-3.60434	0.0676954	0.00394515	Not Essential	Not Essential	-5.55343	0.00773605	1.39e-06	Essential	Essential
SAUSA300_RS05040	SAUSA300_0938	-	hypothetical protein	-0.795366	0.469783	0.0609863	Not Essential	Not Essential	-0.525007	0.793812	0.149772	Not Essential	Not Essential	-1.45648	0.482699	0.422132	Not Essential	Not Essential
SAUSA300_RS05045	SAUSA300_0939	tarM	glycosyl transferase family 1	-0.00866806	0.989166	0.0305392	Not Essential	Not Essential	-0.429207	0.653103	0.132611	Not Essential	Not Essential	0.136833	0.912686	0	Not Essential	Not Essential
SAUSA300_RS05050	SAUSA300_0940	-	hypothetical protein	-2.13526	0.018093	0.394165	Not Essential	Not Essential	-4.77127	0.00470156	6.37e-05	Essential	Essential	-4.2472	0.00842047	0.000406632	Essential	Essential
SAUSA300_RS05055	SAUSA300_0941	-	ABC transporter substrate-binding protein	-0.622333	0.566044	0.050533	Not Essential	Not Essential	-0.765134	0.672163	0.204422	Not Essential	Not Essential	-0.273981	0.912686	0.10818	Not Essential	Not Essential
SAUSA300_RS05060	0	0	hypothetical protein	-2.20836	0.203882	0.434069	Not Essential	Not Essential	-3.04083	0.179081	0.0217139	Not Essential	Not Essential	-4.45388	0.0754244	0.000179414	Not Essential	Not Essential
SAUSA300_RS05065	0	0	hypothetical protein	0.504153	0.724667	0	Not Essential	Not Essential	-0.901837	0.672975	0.244223	Not Essential	Not Essential	0.188044	0.950384	0	Not Essential	Not Essential
SAUSA300_RS05070	SAUSA300_0943	-	acetyltransferase	-0.448855	0.652871	0.0426859	Not Essential	Not Essential	0.340881	0.836595	0	Not Essential	Not Essential	-1.43001	0.321372	0.409766	Not Essential	Not Essential
SAUSA300_RS05075	SAUSA300_0944	menA	1,4-dihydroxy-2-naphthoate octaprenyltransferase	-9.33381	2.06e-23	6.66e-16	Essential	Essential	-6.54267	2.28e-07	2.85e-08	Essential	Essential	-9.51629	2.06e-17	0	Essential	Essential
SAUSA300_RS05080	SAUSA300_0945	menF	isochorismate synthase	-4.15093	1.25e-14	0.00375324	Essential	Essential	-4.64819	3.68e-08	0.000102095	Essential	Essential	-5.04701	2.81e-09	1.45e-05	Essential	Essential
SAUSA300_RS05085	SAUSA300_0946	menD	2-succinyl-5-enolpyruvyl-6-hydroxy-3- cyclohexene-1-carboxylate synthase	-2.74167	6.85e-10	0.257865	Not Essential	Not Essential	-7.30767	2.32e-10	5.95e-10	Essential	Essential	-6.06713	9.22e-16	1.08e-07	Essential	Essential
SAUSA300_RS05090	SAUSA300_0947	menH	2-succinyl-6-hydroxy-2, 4-cyclohexadiene-1-carboxylate synthase	-1.60003	0.0185702	0.18059	Not Essential	Not Essential	-5.96338	7.58e-06	4.3e-07	Essential	Essential	-2.2383	0.0397623	0.196076	Not Essential	Not Essential
SAUSA300_RS05095	SAUSA300_0948	menB	1,4-dihydroxy-2-naphthoyl-CoA synthase	-8.42621	8.33e-17	4.41e-13	Essential	Essential	-5.83492	2.4e-05	7.65e-07	Essential	Essential	-8.33978	7.51e-11	1.42e-13	Essential	Essential
SAUSA300_RS05100	SAUSA300_0949	sspC	staphostatin B	-2.13041	0.0515514	0.391595	Not Essential	Not Essential	-2.21795	0.222836	0.166894	Not Essential	Not Essential	-1.32976	0.575565	0.365104	Not Essential	Not Essential
SAUSA300_RS05105	SAUSA300_0950	sspB	staphopain B	-0.164881	0.83396	0.0338588	Not Essential	Not Essential	-0.691589	0.510661	0.185744	Not Essential	Not Essential	0.846819	0.415108	0	Not Essential	Not Essential
SAUSA300_RS05110	SAUSA300_0951	sspA	serine protease	-1.03531	0.112274	0.0815988	Not Essential	Not Essential	-1.99813	0.0808724	0.252808	Not Essential	Not Essential	-1.56619	0.197527	0.475574	Not Essential	Not Essential
SAUSA300_RS05115	SAUSA300_0952	patA	N-acetyl-L,L-diaminopimelate amiNotransferase	-0.185664	0.810621	0.0343718	Not Essential	Not Essential	-1.80568	0.0489594	0.343695	Not Essential	Not Essential	-1.79662	0.0318671	0.405198	Not Essential	Not Essential
SAUSA300_RS05120	SAUSA300_0953	-	acyltransferase	-0.04362	0.954674	0.0312052	Not Essential	Not Essential	-0.576546	0.566507	0.160022	Not Essential	Not Essential	-0.792435	0.412415	0.191102	Not Essential	Not Essential
SAUSA300_RS05125	SAUSA300_0954	-	MarR family transcriptional regulator	0.207597	0.871461	0	Not Essential	Not Essential	1.27053	0.48901	0	Not Essential	Not Essential	0.488769	0.841192	0	Not Essential	Not Essential
SAUSA300_RS05130	0	0	hypothetical protein	-0.0629658	0.982283	0.0315919	Not Essential	Not Essential	1.59756	0.487518	0	Not Essential	Not Essential	-3.49559	NA	0.00616239	Not Essential	Not Essential
SAUSA300_RS05135	SAUSA300_0955	atl	bifunctional autolysin	0.0162981	0.973226	0	Not Essential	Not Essential	0.436939	0.506048	0	Not Essential	Not Essential	-1.36232	0.0085413	0.379213	Not Essential	Not Essential
SAUSA300_RS05140	SAUSA300_0956	-	GNAT family N-acetyltransferase	1.27873	0.202399	0	Not Essential	Not Essential	1.80524	0.283418	0	Not Essential	Not Essential	1.7112	0.365162	0	Not Essential	Not Essential
SAUSA300_RS05145	SAUSA300_0957	-	hypothetical protein	-2.51579	0.00146154	0.384405	Not Essential	Not Essential	-2.99183	0.0412222	0.0249329	Not Essential	Essential	-6.9425	3.19e-05	8.99e-10	Essential	Essential
SAUSA300_RS05150	SAUSA300_0958	-	hypothetical protein	-2.91034	2.63e-07	0.179479	Not Essential	Not Essential	-3.28649	0.000135266	0.0105866	Not Essential	Essential	-0.893934	0.462673	0.215798	Not Essential	Not Essential
SAUSA300_RS05155	SAUSA300_0959	fmtA	protein FmtA	-9.9135	7.67e-28	0	Essential	Essential	-7.20399	4.59e-10	1.02e-09	Essential	Essential	-10.2628	7.52e-23	0	Essential	Essential
SAUSA300_RS05160	SAUSA300_0960	qoxD	quinol oxidase subunit 4	-3.65766	0.00273732	0.0212944	Not Essential	Essential	-4.02615	0.0350649	0.000970494	Not Essential	Essential	-5.78324	0.00439709	4.54e-07	Essential	Essential
SAUSA300_RS05165	SAUSA300_0961	qoxC	quinol oxidase subunit 3	-5.89147	2.13e-13	1.79e-06	Essential	Essential	-5.53838	8.82e-05	2.8e-06	Essential	Essential	-3.66798	0.0047848	0.00342597	Essential	Essential
SAUSA300_RS05170	SAUSA300_0962	qoxB	cytochrome ubiquinol oxidase subunit I	-3.27258	1.31e-12	0.0700388	Not Essential	Not Essential	-2.0849	0.00457483	0.2163	Not Essential	Not Essential	-4.43828	1.24e-10	0.000191041	Essential	Essential
SAUSA300_RS05175	SAUSA300_0963	qoxA	quinol oxidase subunit 2	-4.62187	4.44e-13	0.000594977	Essential	Essential	-6.40581	5.34e-07	5.5e-08	Essential	Essential	-9.04803	3.05e-14	8.88e-16	Essential	Essential
SAUSA300_RS05180	0	0	hypothetical protein	-0.379248	0.88987	0.0401208	Not Essential	Not Essential	-2.33056	0.327241	0.131624	Not Essential	Not Essential	-3.70501	NA	0.00301134	Not Essential	Not Essential
SAUSA300_RS05185	SAUSA300_0964	-	hypothetical protein	2.27587	0.00329791	0	Not Essential	Not Essential	2.98083	0.0441135	0	Not Essential	Not Essential	3.01681	0.098309	0	Not Essential	Not Essential
SAUSA300_RS05190	SAUSA300_0965	folD	bifunctional methylenetetrahydrofolate dehydrogenase/methenyltetrahydrofolate cyclohydrolase	-3.27856	1.33e-06	0.0688489	Not Essential	Not Essential	-6.09712	5.78e-06	2.34e-07	Essential	Essential	-5.27008	7.58e-07	5.29e-06	Essential	Essential
SAUSA300_RS05195	SAUSA300_0966	purE	5-(carboxyamino)imidazole ribonucleotide mutase	-4.10557	2.64e-05	0.00444091	Essential	Essential	-4.57215	0.00813832	0.000136017	Essential	Essential	-6.54229	0.000155227	8.57e-09	Essential	Essential
SAUSA300_RS05200	SAUSA300_0967	purK	5-(carboxyamino)imidazole ribonucleotide synthase	-6.00665	2e-17	9.97e-07	Essential	Essential	-6.31168	1.03e-06	8.6e-08	Essential	Essential	-9.13254	9.38e-15	4.44e-16	Essential	Essential
SAUSA300_RS05205	SAUSA300_0968	purC	phosphoribosylaminoimidazolesuccinocarboxamide synthase	-3.85412	6.75e-08	0.0109408	Not Essential	Essential	-5.79359	2.83e-05	9.19e-07	Essential	Essential	-8.38532	1.5e-10	1.04e-13	Essential	Essential
SAUSA300_RS05210	SAUSA300_0969	purS	phosphoribosylformylglycinamidine synthase	-1.7881	0.0954316	0.239297	Not Essential	Not Essential	-4.28478	0.0242536	0.000390656	Not Essential	Essential	-5.87955	0.00350766	2.81e-07	Essential	Essential
SAUSA300_RS05215	SAUSA300_0970	purQ	phosphoribosylformylglycinamidine synthase subunit PurQ	-4.77711	1.1e-09	0.000312327	Essential	Essential	-5.57875	9.76e-05	2.35e-06	Essential	Essential	-1.66953	0.178163	0.47163	Not Essential	Not Essential
SAUSA300_RS05220	SAUSA300_0971	purL	phosphoribosylformylglycinamidine synthase subunit PurL	-5.55547	4.45e-28	9.38e-06	Essential	Essential	-7.54271	1.38e-11	1.7e-10	Essential	Essential	-6.3198	9.65e-19	2.86e-08	Essential	Essential
SAUSA300_RS05225	SAUSA300_0972	purF	amidophosphoribosyltransferase	-5.25099	1.01e-19	3.9e-05	Essential	Essential	-6.78283	1.88e-08	8.76e-09	Essential	Essential	-6.30059	8.51e-13	3.17e-08	Essential	Essential
SAUSA300_RS05230	SAUSA300_0973	purM	phosphoribosylformylglycinamidine cyclo-ligase	-9.09628	1.87e-21	3.55e-15	Essential	Essential	-6.38756	3.18e-07	6e-08	Essential	Essential	-9.32211	3.06e-16	2.22e-16	Essential	Essential
SAUSA300_RS05235	SAUSA300_0974	purN	phosphoribosylglycinamide formyltransferase	-4.09178	1.14e-07	0.00467225	Essential	Essential	-5.41048	0.000143505	4.82e-06	Essential	Essential	-7.53583	3.14e-07	2.58e-11	Essential	Essential
SAUSA300_RS05240	SAUSA300_0975	purH	bifunctional phosphoribosylaminoimidazolecarboxamide formyltransferase/inosine monophosphate cyclohydrolase	-7.05312	7.84e-26	3.06e-09	Essential	Essential	-7.01585	3.16e-09	2.7e-09	Essential	Essential	-10.1825	1.79e-23	0	Essential	Essential
SAUSA300_RS05245	SAUSA300_0976	purD	phosphoribosylamine--glycine ligase	-6.30362	1.54e-17	2.1e-07	Essential	Essential	-6.19471	2.36e-06	1.49e-07	Essential	Essential	-6.23521	3.58e-09	4.48e-08	Essential	Essential
SAUSA300_RS05250	SAUSA300_0977	thiX	energy-coupling factor transporter transmembrane protein EcfT	-0.0216091	0.982283	0.0307809	Not Essential	Not Essential	0.655321	0.583832	0	Not Essential	Not Essential	0.541271	0.661409	0	Not Essential	Not Essential
SAUSA300_RS05255	SAUSA300_0978	thiW	ABC transporter ATP-binding protein	-0.625926	0.326843	0.0507207	Not Essential	Not Essential	-1.91258	0.0477487	0.291737	Not Essential	Not Essential	-1.78365	0.0730654	0.411988	Not Essential	Not Essential
SAUSA300_RS05260	SAUSA300_0979	thiV	thiamine ABC transporter permease	0.0768966	0.946914	0	Not Essential	Not Essential	0.0241431	0.993534	0	Not Essential	Not Essential	0.824401	0.638491	0	Not Essential	Not Essential
SAUSA300_RS05265	0	0	hypothetical protein	-1.58674	0.382851	0.177047	Not Essential	Not Essential	-2.06087	0.364533	0.226088	Not Essential	Not Essential	-4.55993	0.0694522	0.000116536	Not Essential	Not Essential
SAUSA300_RS05270	0	0	hypothetical protein	-1.06328	0.591081	0.0845963	Not Essential	Not Essential	-2.87383	0.209387	0.0345242	Not Essential	Not Essential	-4.11181	0.115678	0.000683732	Not Essential	Not Essential
SAUSA300_RS05275	SAUSA300_0980	-	hypothetical protein	-3.15126	1.18e-07	0.0981458	Not Essential	Not Essential	-1.02384	0.388979	0.285703	Not Essential	Not Essential	-4.26947	3.72e-06	0.000372853	Essential	Essential
SAUSA300_RS05280	SAUSA300_0981	-	class I SAM-dependent rRNA methyltransferase	0.427872	0.531112	0	Not Essential	Not Essential	0.594889	0.601023	0	Not Essential	Not Essential	0.756484	0.53225	0	Not Essential	Not Essential
SAUSA300_RS05285	SAUSA300_0982	-	hypothetical protein	-1.17948	0.217213	0.0987043	Not Essential	Not Essential	-3.10325	0.0510721	0.0181624	Not Essential	Not Essential	-1.46838	0.483981	0.427765	Not Essential	Not Essential
SAUSA300_RS05290	SAUSA300_0983	ptsH	phosphocarrier protein HPr	-5.79471	7.04e-05	2.91e-06	Essential	Essential	-3.71934	0.0631869	0.00271923	Not Essential	Not Essential	-5.13833	0.0222378	9.64e-06	Not Essential	Essential
SAUSA300_RS05295	SAUSA300_0984	ptsI	phosphoenolpyruvate--protein phosphotransferase	-4.07625	2.34e-17	0.00494659	Essential	Essential	-2.66409	0.000135266	0.0598638	Not Essential	Not Essential	-4.99058	5.15e-11	1.86e-05	Essential	Essential
SAUSA300_RS05300	SAUSA300_0985	-	NrdH-redoxin	-4.96158	0.0027577	0.000141807	Essential	Essential	-3.31046	0.123762	0.0098488	Not Essential	Not Essential	-4.62669	0.0596472	8.85e-05	Not Essential	Not Essential
SAUSA300_RS05305	SAUSA300_0986	cydA	cytochrome ubiquinol oxidase subunit I	-1.00489	0.0743137	0.0784966	Not Essential	Not Essential	-0.932307	0.36194	0.254043	Not Essential	Not Essential	-1.65423	0.066545	0.479551	Not Essential	Not Essential
SAUSA300_RS05310	SAUSA300_0987	cydB	cytochrome D ubiquinol oxidase subunit II	-0.459727	0.522493	0.043114	Not Essential	Not Essential	-0.505339	0.681108	0.146053	Not Essential	Not Essential	0.409673	0.767136	0	Not Essential	Not Essential
SAUSA300_RS05315	SAUSA300_0988	ktrA	potassium transporter Trk	-1.01481	0.213743	0.0794905	Not Essential	Not Essential	-5.54266	0.000180047	2.75e-06	Essential	Essential	-2.17045	0.113688	0.223684	Not Essential	Not Essential
SAUSA300_RS05320	0	0	hypothetical protein	-0.882293	0.728123	0.067505	Not Essential	Not Essential	-2.51031	0.298138	0.0873529	Not Essential	Not Essential	-1.10808	NA	0.27993	Not Essential	Not Essential
SAUSA300_RS05325	SAUSA300_0989	rnjA	ribonuclease J 1	-6.15975	8.58e-29	4.5e-07	Essential	Essential	-7.55322	1.41e-11	1.6e-10	Essential	Essential	-10.6559	9.57e-27	0	Essential	Essential
SAUSA300_RS05330	SAUSA300_0990	rpoY	hypothetical protein	-5.76373	4.92e-05	3.4e-06	Essential	Essential	-3.68549	0.0661676	0.00303646	Not Essential	Not Essential	-5.19923	0.021481	7.31e-06	Not Essential	Essential
SAUSA300_RS05335	0	0	hypothetical protein	-5.85619	3.68e-05	2.14e-06	Essential	Essential	-3.77508	0.0622271	0.00226413	Not Essential	Not Essential	-5.15373	0.029032	8.99e-06	Not Essential	Essential
SAUSA300_RS05340	SAUSA300_0991	def	peptide deformylase	-1.3779	0.0977371	0.130297	Not Essential	Not Essential	-0.420254	0.838832	0.131125	Not Essential	Not Essential	-0.851293	0.682526	0.205007	Not Essential	Not Essential
SAUSA300_RS05345	SAUSA300_0992	-	cell-wall-binding lipoprotein	-1.42736	0.0655152	0.139963	Not Essential	Not Essential	0.547595	0.746931	0	Not Essential	Not Essential	-0.863448	0.606784	0.20802	Not Essential	Not Essential
SAUSA300_RS05350	SAUSA300_0993	pdhA	pyruvate dehydrogenase E1 component subunit alpha	-8.73422	1.87e-18	5e-14	Essential	Essential	-5.98625	9.03e-06	3.88e-07	Essential	Essential	-8.72765	2.75e-12	9.77e-15	Essential	Essential
SAUSA300_RS05355	SAUSA300_0994	pdhB	pyruvate dehydrogenase E1 component subunit beta	-5.7086	4e-13	4.46e-06	Essential	Essential	-4.26801	0.00093717	0.000414876	Essential	Essential	-2.09529	0.108826	0.256652	Not Essential	Not Essential
SAUSA300_RS05360	SAUSA300_0995	pdhC	dihydrolipoyllysine-residue acetyltransferase component of pyruvate dehydrogenase complex	-9.16638	1.14e-21	2e-15	Essential	Essential	-6.42432	2.09e-07	5.04e-08	Essential	Essential	-9.29686	1.33e-15	2.22e-16	Essential	Essential
SAUSA300_RS05365	SAUSA300_0996	pdhD	dihydrolipoyl dehydrogenase	-9.50326	1.2e-23	2.22e-16	Essential	Essential	-6.8455	2.26e-08	6.4e-09	Essential	Essential	-9.79027	1.44e-19	0	Essential	Essential
SAUSA300_RS05370	SAUSA300_0997	-	hypothetical protein	-0.819092	0.573719	0.0626715	Not Essential	Not Essential	0.666658	0.769065	0	Not Essential	Not Essential	-1.24858	0.638457	0.331668	Not Essential	Not Essential
SAUSA300_RS05375	SAUSA300_0998	-	XRE family transcriptional regulator	-1.3962	0.0962668	0.133781	Not Essential	Not Essential	-1.01125	0.501242	0.281155	Not Essential	Not Essential	-4.93035	0.000336428	2.43e-05	Essential	Essential
SAUSA300_RS05380	SAUSA300_0999	potA	spermidine/putrescine import ATP-binding protein PotA	-3.97425	1.09e-11	0.00715886	Essential	Essential	-2.51731	0.00675344	0.0859069	Not Essential	Not Essential	-9.53998	3.82e-17	0	Essential	Essential
SAUSA300_RS05385	SAUSA300_1000	potB	spermidine/putrescine ABC transporter permease	-1.77492	0.00297942	0.23463	Not Essential	Not Essential	-6.54411	1.51e-07	2.83e-08	Essential	Essential	-1.11176	0.325141	0.281186	Not Essential	Not Essential
SAUSA300_RS05390	SAUSA300_1001	potC	spermidine/putrescine ABC transporter permease	-3.08425	8.28e-07	0.117178	Not Essential	Not Essential	-6.32615	5.96e-07	8.03e-08	Essential	Essential	-3.58321	0.00100951	0.00458542	Essential	Essential
SAUSA300_RS05395	SAUSA300_1002	potD	spermidine/putrescine ABC transporter substrate-binding protein	-1.70672	0.00606387	0.211858	Not Essential	Not Essential	-1.92132	0.0533954	0.287639	Not Essential	Not Essential	-3.85969	3.07e-05	0.00173797	Essential	Essential
SAUSA300_RS05400	SAUSA300_1003	-	hypothetical protein	-2.15047	0.000185425	0.402295	Not Essential	Not Essential	-6.49291	2.55e-07	3.62e-08	Essential	Essential	-3.31042	0.000264236	0.0112871	Not Essential	Essential
SAUSA300_RS05405	SAUSA300_1004	-	membrane protein	-0.144822	0.906912	0.0333806	Not Essential	Not Essential	0.276265	0.891446	0	Not Essential	Not Essential	-3.69127	0.0152548	0.00315935	Not Essential	Essential
SAUSA300_RS05410	SAUSA300_1005	mntH	divalent metal cation transporter	-2.47768	4.15e-07	0.407143	Not Essential	Not Essential	-4.28672	1.76e-07	0.000387934	Essential	Essential	-2.81755	0.000133316	0.0490223	Not Essential	Essential
SAUSA300_RS05415	SAUSA300_1006	-	hypothetical protein	-1.14983	0.233431	0.0948342	Not Essential	Not Essential	-0.691539	0.690826	0.185732	Not Essential	Not Essential	-0.698687	0.741722	0.171171	Not Essential	Not Essential
SAUSA300_RS05420	SAUSA300_1007	imp	inositol monophosphatase	-1.95128	0.00715612	0.304437	Not Essential	Not Essential	-5.64707	0.000124935	1.75e-06	Essential	Essential	-3.91864	0.00124398	0.00140307	Essential	Essential
SAUSA300_RS05425	SAUSA300_1008	-	hypothetical protein	-1.90008	0.120066	0.282513	Not Essential	Not Essential	-1.78207	0.395712	0.355557	Not Essential	Not Essential	-5.17125	0.0200606	8.31e-06	Not Essential	Essential
SAUSA300_RS05430	SAUSA300_1009	typA	translational GTPase TypA	-1.00306	0.0640136	0.0783154	Not Essential	Not Essential	-1.42927	0.0947868	0.463046	Not Essential	Not Essential	-2.88754	0.000102257	0.0403518	Not Essential	Essential
SAUSA300_RS05435	SAUSA300_1010	-	DUF2197 domain-containing protein	-1.80016	0.267565	0.243643	Not Essential	Not Essential	-0.917498	0.704701	0.249226	Not Essential	Not Essential	-4.57297	0.0651794	0.000110454	Not Essential	Not Essential
SAUSA300_RS05440	SAUSA300_1011	-	hypothetical protein	-1.62781	0.0552141	0.188243	Not Essential	Not Essential	0.59906	0.740764	0	Not Essential	Not Essential	-6.85078	4.36e-05	1.52e-09	Essential	Essential
SAUSA300_RS05445	SAUSA300_1012	-	hypothetical protein	-0.807925	0.641369	0.0618699	Not Essential	Not Essential	-3.76475	0.0660228	0.0023426	Not Essential	Not Essential	-1.3118	0.653411	0.357487	Not Essential	Not Essential
SAUSA300_RS05450	SAUSA300_1013	ftsW	cell division protein FtsW	-9.80798	1.13e-26	0	Essential	Essential	-7.06636	1.73e-09	2.09e-09	Essential	Essential	-10.2993	3.42e-24	0	Essential	Essential
SAUSA300_RS05455	SAUSA300_1014	pycA	pyruvate carboxylase	-0.494733	0.209346	0.0445462	Not Essential	Not Essential	-1.18196	0.0458149	0.348063	Not Essential	Not Essential	-1.59384	0.00885436	0.489512	Not Essential	Not Essential
SAUSA300_RS05460	SAUSA300_1015	ctaA	heme A synthase	-3.17935	3.1e-08	0.090938	Not Essential	Not Essential	-4.67183	9.03e-06	9.33e-05	Essential	Essential	-4.8517	5.98e-08	3.41e-05	Essential	Essential
SAUSA300_RS05465	SAUSA300_1016	ctaB	protoheme IX farnesyltransferase	-4.9509	2.75e-14	0.000148546	Essential	Essential	-6.40974	4.05e-07	5.4e-08	Essential	Essential	-3.01476	0.00110176	0.0279772	Not Essential	Essential
SAUSA300_RS05470	SAUSA300_1017	ctaM	membrane protein	-3.39472	1.28e-05	0.0489004	Not Essential	Essential	-5.17604	0.000569512	1.28e-05	Essential	Essential	-7.50716	1.72e-07	3.08e-11	Essential	Essential
SAUSA300_RS05475	0	0	hypothetical protein	-2.81693	0.0938455	0.220813	Not Essential	Not Essential	-2.89406	0.191024	0.0326756	Not Essential	Not Essential	-4.18275	0.108502	0.000521598	Not Essential	Not Essential
SAUSA300_RS05480	SAUSA300_1018	-	hypothetical protein	-1.54131	0.00608199	0.165482	Not Essential	Not Essential	-0.428323	0.702476	0.132463	Not Essential	Not Essential	-2.54173	0.00590979	0.100126	Not Essential	Not Essential
SAUSA300_RS05485	SAUSA300_1019	-	regulator	-0.525229	0.687808	0.0458637	Not Essential	Not Essential	-0.911261	0.645986	0.247222	Not Essential	Not Essential	-5.92824	0.00219269	2.19e-07	Essential	Essential
SAUSA300_RS05490	SAUSA300_1020	-	glycerophosphodiester phosphodiesterase	0.237944	0.813143	0	Not Essential	Not Essential	-0.0176919	0.993534	0.0810087	Not Essential	Not Essential	0.614716	0.715843	0	Not Essential	Not Essential
SAUSA300_RS05495	SAUSA300_1021	-	hypothetical protein	-1.01166	0.432632	0.0791728	Not Essential	Not Essential	0.00397832	0.998286	0	Not Essential	Not Essential	-1.6315	0.506193	0.491262	Not Essential	Not Essential
SAUSA300_RS05500	SAUSA300_1022	-	hypothetical protein	-1.2026	0.257586	0.101861	Not Essential	Not Essential	-2.58293	0.108254	0.0732902	Not Essential	Not Essential	-0.541675	0.824118	0.14322	Not Essential	Not Essential
SAUSA300_RS05505	SAUSA300_1023	rsmD	methyltransferase	-2.23867	0.00523803	0.451198	Not Essential	Not Essential	-1.26359	0.403754	0.383892	Not Essential	Not Essential	-7.48935	9.06e-07	3.44e-11	Essential	Essential
SAUSA300_RS05510	SAUSA300_1024	coaD	phosphopantetheine adenylyltransferase	-7.83726	6.24e-13	2.33e-11	Essential	Essential	-5.30243	0.000277659	7.57e-06	Essential	Essential	-7.2168	2.93e-06	1.8e-10	Essential	Essential
SAUSA300_RS05515	SAUSA300_1025	-	hypothetical protein	-0.188909	0.811107	0.0344536	Not Essential	Not Essential	-1.81403	0.0630376	0.339531	Not Essential	Not Essential	-0.164581	0.912686	0.0974335	Not Essential	Not Essential
SAUSA300_RS05520	SAUSA300_1026	-	DNA-binding protein	-7.86364	6.89e-14	1.96e-11	Essential	Essential	-5.2073	0.00060633	1.12e-05	Essential	Essential	-6.98154	1.98e-05	7.17e-10	Essential	Essential
SAUSA300_RS05525	0	0	hypothetical protein	-6.37541	4.85e-07	1.43e-07	Essential	Essential	-4.02145	0.0389139	0.000986321	Not Essential	Essential	-5.54992	0.00868409	1.42e-06	Essential	Essential
SAUSA300_RS05530	SAUSA300_1027	rpmF	50S ribosomal protein L32	-4.73882	0.00649999	0.000366765	Essential	Essential	0.427392	0.876092	0	Not Essential	Not Essential	-4.37487	0.0937606	0.000246176	Not Essential	Not Essential
SAUSA300_RS05535	SAUSA300_1028	isdB	iron-regulated surface determinant protein B	-1.29418	0.00211037	0.115663	Not Essential	Not Essential	-2.09743	0.00854417	0.211297	Not Essential	Not Essential	-1.20672	0.110057	0.315432	Not Essential	Not Essential
SAUSA300_RS05540	SAUSA300_1029	isdA	iron-regulated surface determinant protein A	-0.0474501	0.957879	0.0312807	Not Essential	Not Essential	-0.959416	0.387618	0.263081	Not Essential	Not Essential	0.874917	0.517429	0	Not Essential	Not Essential
SAUSA300_RS05545	SAUSA300_1030	isdC	iron-regulated surface determinant protein C	0.697969	0.416304	0	Not Essential	Not Essential	1.15099	0.393121	0	Not Essential	Not Essential	0.614585	0.702937	0	Not Essential	Not Essential
SAUSA300_RS05550	SAUSA300_1031	isdD	hypothetical protein	0.109205	0.89562	0	Not Essential	Not Essential	-0.404212	0.751646	0.12851	Not Essential	Not Essential	0.322233	0.830753	0	Not Essential	Not Essential
SAUSA300_RS05555	SAUSA300_1032	isdE	heme uptake system protein IsdE	-0.498928	0.519685	0.0447235	Not Essential	Not Essential	0.16879	0.926434	0	Not Essential	Not Essential	0.442679	0.779	0	Not Essential	Not Essential
SAUSA300_RS05560	SAUSA300_1033	isdF	hemin ABC transporter permease	1.72068	0.00123019	0	Not Essential	Not Essential	2.4114	0.00629738	0	Not Essential	Not Essential	2.12749	0.0294192	0	Not Essential	Not Essential
SAUSA300_RS05565	SAUSA300_1034	srtB	SrtB family sortase	-0.723388	0.306186	0.0562669	Not Essential	Not Essential	-1.28305	0.323847	0.392773	Not Essential	Not Essential	-0.026993	0.989336	0.0862099	Not Essential	Not Essential
SAUSA300_RS05570	SAUSA300_1035	isdG	monooxygenase IsdI	-0.158874	0.915739	0.0337139	Not Essential	Not Essential	0.780465	0.700596	0	Not Essential	Not Essential	-0.473792	0.881209	0.13298	Not Essential	Not Essential
SAUSA300_RS05575	0	0	hypothetical protein	-0.998644	0.642264	0.0778797	Not Essential	Not Essential	0.801137	0.745457	0	Not Essential	Not Essential	-3.44932	NA	0.00718638	Not Essential	Not Essential
SAUSA300_RS05580	SAUSA300_1036	-	RNA methyltransferase	-1.99071	0.0113735	0.322252	Not Essential	Not Essential	-5.49546	0.0001525	3.36e-06	Essential	Essential	-0.461999	0.819657	0.131303	Not Essential	Not Essential
SAUSA300_RS05585	SAUSA300_1037	pheS	phenylalanine--tRNA ligase subunit alpha	-8.79219	5.01e-20	3.29e-14	Essential	Essential	-6.11315	5.5e-06	2.17e-07	Essential	Essential	-8.64931	1.12e-11	1.69e-14	Essential	Essential
SAUSA300_RS05590	SAUSA300_1038	pheT	phenylalanine--tRNA ligase subunit beta	-10.3831	3.22e-31	0	Essential	Essential	-7.75487	2.23e-12	5.33e-11	Essential	Essential	-10.8581	7.53e-28	0	Essential	Essential
SAUSA300_RS05595	SAUSA300_1039	rnhC	ribonuclease HIII	-2.69263	1.31e-05	0.283618	Not Essential	Not Essential	-5.95611	1.1e-05	4.44e-07	Essential	Essential	-3.78879	0.000680956	0.00224076	Essential	Essential
SAUSA300_RS05600	SAUSA300_1040	zapA	cell division protein ZapA	-2.94263	0.00682941	0.166462	Not Essential	Not Essential	-4.19082	0.0292948	0.000546089	Not Essential	Essential	-5.90985	0.00355179	2.41e-07	Essential	Essential
SAUSA300_RS05605	SAUSA300_1041	-	colicin V production protein CvpA	-2.03271	0.0153587	0.342102	Not Essential	Not Essential	-2.75554	0.0315022	0.0473118	Not Essential	Essential	-1.71891	0.271421	0.445899	Not Essential	Not Essential
SAUSA300_RS05610	SAUSA300_1042	polX	DNA polymerase/3'-5' exonuclease PolX	-2.51456	6.72e-08	0.385135	Not Essential	Not Essential	-1.57693	0.0469757	0.46148	Not Essential	Not Essential	-2.59166	0.000250621	0.0885756	Not Essential	Not Essential
SAUSA300_RS05615	SAUSA300_1043	mutS2	endonuclease MutS2	-3.20687	1.79e-15	0.0842974	Not Essential	Not Essential	-2.77179	6.68e-05	0.0453385	Not Essential	Essential	-2.7297	7.56e-06	0.0621309	Not Essential	Not Essential
SAUSA300_RS05620	SAUSA300_1044	trxA	thiol reductase thioredoxin	-6.22548	1.78e-06	3.18e-07	Essential	Essential	-3.69611	0.0647643	0.00293339	Not Essential	Not Essential	-5.48701	0.0145114	1.92e-06	Not Essential	Essential
SAUSA300_RS05625	0	0	hypothetical protein	-4.49015	0.010502	0.00101329	Not Essential	Essential	-0.236427	0.937073	0.104543	Not Essential	Not Essential	-4.36613	0.0851736	0.000254876	Not Essential	Not Essential
SAUSA300_RS05630	SAUSA300_1045	uvrC	excinuclease ABC subunit C	-2.4754	4.78e-08	0.408509	Not Essential	Not Essential	-1.59085	0.049869	0.454245	Not Essential	Not Essential	-2.78684	0.0003152	0.0533067	Not Essential	Not Essential
SAUSA300_RS05635	SAUSA300_1046	sdhC	succinate dehydrogenase cytochrome B558	-2.35182	0.00318201	0.482652	Not Essential	Not Essential	-2.24908	0.112351	0.156544	Not Essential	Not Essential	-0.597754	0.7564	0.152483	Not Essential	Not Essential
SAUSA300_RS05640	SAUSA300_1047	sdhA	succinate dehydrogenase flavoprotein subunit	-0.63265	0.318773	0.051075	Not Essential	Not Essential	-0.114094	0.926362	0.0904497	Not Essential	Not Essential	-0.711766	0.465377	0.173796	Not Essential	Not Essential
SAUSA300_RS05645	SAUSA300_1048	sdhB	succinate dehydrogenase iron-sulfur subunit	0.139791	0.893614	0	Not Essential	Not Essential	-0.535152	0.750452	0.151731	Not Essential	Not Essential	0.226978	0.912686	0	Not Essential	Not Essential
SAUSA300_RS05650	SAUSA300_1049	murI	glutamate racemase	-8.63333	6.2e-18	1.03e-13	Essential	Essential	-5.92727	7.87e-06	5.06e-07	Essential	Essential	-8.2837	7.29e-10	2.07e-13	Essential	Essential
SAUSA300_RS05655	SAUSA300_1050	-	non-canonical purine NTP pyrophosphatase	-1.77104	0.0392472	0.233276	Not Essential	Not Essential	-5.26755	0.000411561	8.75e-06	Essential	Essential	-7.10904	6.35e-06	3.4e-10	Essential	Essential
SAUSA300_RS05660	SAUSA300_1051	-	metal-dependent phosphodiesterase	0.294406	0.791125	0	Not Essential	Not Essential	-2.14872	0.14944	0.19157	Not Essential	Not Essential	-0.224013	0.924393	0.103052	Not Essential	Not Essential
SAUSA300_RS05665	0	0	hypothetical protein	-0.417866	0.830155	0.0415072	Not Essential	Not Essential	-3.26408	0.125509	0.0113227	Not Essential	Not Essential	-0.424904	0.90701	0.126215	Not Essential	Not Essential
SAUSA300_RS05670	SAUSA300_1052	ecb	fibrinogen-binding protein	-0.436633	0.762856	0.0422138	Not Essential	Not Essential	-3.83447	0.0504806	0.00185905	Not Essential	Not Essential	-1.1887	0.663625	0.308657	Not Essential	Not Essential
SAUSA300_RS05675	0	0	hypothetical protein	-3.60064	0.0877578	0.0256581	Not Essential	Not Essential	-2.72343	0.246286	0.0514305	Not Essential	Not Essential	-3.46182	NA	0.00689524	Not Essential	Not Essential
SAUSA300_RS05680	SAUSA300_1053	flr	FPRL1 inhibitory protein	-2.95887	0.000627475	0.160165	Not Essential	Not Essential	-0.908075	0.618579	0.246204	Not Essential	Not Essential	-2.18577	0.243809	0.217268	Not Essential	Not Essential
SAUSA300_RS05685	SAUSA300_1054	-	hypothetical protein	-0.268832	0.784978	0.0366153	Not Essential	Not Essential	-0.258325	0.882144	0.107346	Not Essential	Not Essential	-0.217154	0.915657	0.102377	Not Essential	Not Essential
SAUSA300_RS05690	SAUSA300_1055	efb	fibrinogen-binding protein	-1.52695	0.0848698	0.161997	Not Essential	Not Essential	-4.84945	0.0020129	4.7e-05	Essential	Essential	-3.15552	0.049272	0.0183315	Not Essential	Essential
SAUSA300_RS05695	SAUSA300_1056	scc	fibrinogen-binding protein	-0.120755	0.928994	0.0328282	Not Essential	Not Essential	0.755147	0.69233	0	Not Essential	Not Essential	-0.157589	0.948978	0.096805	Not Essential	Not Essential
SAUSA300_RS05700	#N/A	#N/A	#N/A	-0.649373	0.755943	0.0519736	Not Essential	Not Essential	-3.22735	0.142948	0.0126322	Not Essential	Not Essential	-4.2309	0.0983901	0.000433191	Not Essential	Not Essential
SAUSA300_RS05705	0	0	hypothetical protein	-0.255065	0.903764	0.0362219	Not Essential	Not Essential	0.115565	0.97032	0	Not Essential	Not Essential	0.741732	0.819098	0	Not Essential	Not Essential
SAUSA300_RS05710	0	0	hypothetical protein	-0.663467	0.557312	0.0527507	Not Essential	Not Essential	0.12912	0.958562	0	Not Essential	Not Essential	-0.124035	0.95997	0.0938796	Not Essential	Not Essential
SAUSA300_RS05715	SAUSA300_1057	-	hypothetical protein	0.470849	0.789475	0	Not Essential	Not Essential	1.14982	0.603902	0	Not Essential	Not Essential	-3.15395	0.173914	0.01842	Not Essential	Not Essential
SAUSA300_RS05720	SAUSA300_1058	hla	alpha-hemolysin	-1.06097	0.0951849	0.0843433	Not Essential	Not Essential	-2.25396	0.0315022	0.154963	Not Essential	Not Essential	-0.491637	0.714147	0.135574	Not Essential	Not Essential
SAUSA300_RS05725	0	0	hypothetical protein	-1.62287	0.227411	0.186857	Not Essential	Not Essential	-3.73598	0.0684091	0.00257502	Not Essential	Not Essential	-5.0632	0.0259923	1.35e-05	Not Essential	Essential
SAUSA300_RS05730	0	0	hypothetical protein	-0.414103	0.795239	0.0413681	Not Essential	Not Essential	0.216325	0.937043	0	Not Essential	Not Essential	-0.765875	0.796309	0.185187	Not Essential	Not Essential
SAUSA300_RS05735	0	0	hypothetical protein	-1.99543	0.335807	0.324441	Not Essential	Not Essential	0.445131	0.876872	0	Not Essential	Not Essential	-3.7523	NA	0.00255027	Not Essential	Not Essential
SAUSA300_RS05740	SAUSA300_1059	ssl12	hypothetical protein	-0.854906	0.276241	0.0653469	Not Essential	Not Essential	-0.801498	0.518999	0.214347	Not Essential	Not Essential	-3.02343	0.00480079	0.0272725	Not Essential	Essential
SAUSA300_RS05745	SAUSA300_1060	ssl13	hypothetical protein	0.28178	0.728596	0	Not Essential	Not Essential	0.187768	0.907676	0	Not Essential	Not Essential	0.620276	0.672601	0	Not Essential	Not Essential
SAUSA300_RS05750	SAUSA300_1061	ssl14	hypothetical protein	-0.524987	0.52537	0.0458529	Not Essential	Not Essential	-0.794847	0.554656	0.212497	Not Essential	Not Essential	0.156536	0.924477	0	Not Essential	Not Essential
SAUSA300_RS05755	SAUSA300_1062	argF	ornithine carbamoyltransferase	-0.54578	0.472781	0.0467899	Not Essential	Not Essential	0.73801	0.560661	0	Not Essential	Not Essential	0.308974	0.839311	0	Not Essential	Not Essential
SAUSA300_RS05760	SAUSA300_1063	arcC1	carbamate kinase 1	0.18457	0.838031	0	Not Essential	Not Essential	0.571801	0.674057	0	Not Essential	Not Essential	0.354737	0.837694	0	Not Essential	Not Essential
SAUSA300_RS05765	SAUSA300_1064	-	YfcC family protein	-2.51476	0.318979	0.385014	Not Essential	Not Essential	-1.6929	0.504061	0.401208	Not Essential	Not Essential	-3.1269	NA	0.0200054	Not Essential	Not Essential
SAUSA300_RS05770	0	0	hypothetical protein	-6.72383	1.15e-07	2.06e-08	Essential	Essential	-4.33245	0.0150969	0.000328977	Not Essential	Essential	-5.72797	0.00414246	5.97e-07	Essential	Essential
SAUSA300_RS05775	SAUSA300_1065	eta	permease	-0.26936	0.728596	0.0366306	Not Essential	Not Essential	-0.919554	0.409875	0.24989	Not Essential	Not Essential	-0.681227	0.589072	0.167742	Not Essential	Not Essential
SAUSA300_RS05780	0	0	hypothetical protein	0.187005	0.925086	0	Not Essential	Not Essential	0.0709781	0.985402	0	Not Essential	Not Essential	2.18218	0.408631	0	Not Essential	Not Essential
SAUSA300_RS05785	SAUSA300_1066	trnaR	tRNA-Arg	-2.11465	0.415874	0.383312	Not Essential	Not Essential	-1.71204	0.505999	0.39132	Not Essential	Not Essential	-2.6872	NA	0.0694633	Not Essential	Not Essential
SAUSA300_RS05790	SAUSA300_1067	psmβ1	hemolytic protein	-2.86181	0.0655152	0.200281	Not Essential	Not Essential	0.814602	0.732011	0	Not Essential	Not Essential	-4.52423	0.064891	0.000134874	Not Essential	Not Essential
SAUSA300_RS05795	SAUSA300_1068	psmβ2	hemolytic protein	-4.77131	0.00371697	0.000320048	Essential	Essential	-2.96812	0.189589	0.0266403	Not Essential	Not Essential	-4.51673	0.0694522	0.000139059	Not Essential	Not Essential
SAUSA300_RS05800	SAUSA300_1069	-	noncanonical pyrimidine nucleotidase, YjjG family	-0.962456	0.218012	0.0744303	Not Essential	Not Essential	0.0223385	0.993534	0	Not Essential	Not Essential	-7.83764	1.83e-08	3.86e-12	Essential	Essential
SAUSA300_RS05805	SAUSA300_1070	-	hypothetical protein	-0.396189	0.761402	0.040718	Not Essential	Not Essential	-0.802894	0.675518	0.214737	Not Essential	Not Essential	-6.42157	0.000286413	1.66e-08	Essential	Essential
SAUSA300_RS05810	SAUSA300_1071	bshC	bacillithiol biosynthesis cysteine-adding enzyme BshC	-1.568	0.00148492	0.172174	Not Essential	Not Essential	-3.43358	1.95e-05	0.00675669	Essential	Essential	-2.49208	0.00127923	0.112745	Not Essential	Not Essential
SAUSA300_RS05815	SAUSA300_1072	mraZ	division/cell wall cluster transcriptional repressor MraZ	-7.34191	2.38e-11	5.35e-10	Essential	Essential	-4.57302	0.0082409	0.00013557	Essential	Essential	-6.5542	0.000188155	8.03e-09	Essential	Essential
SAUSA300_RS05820	SAUSA300_1073	mraW	ribosomal RNA small subunit methyltransferase H	-8.67257	8.79e-19	7.77e-14	Essential	Essential	-5.9042	1.54e-05	5.61e-07	Essential	Essential	-8.69754	1.63e-12	1.2e-14	Essential	Essential
SAUSA300_RS05825	SAUSA300_1074	ftsL	cell division protein FtsL	-7.62469	5.23e-13	9.15e-11	Essential	Essential	-4.96426	0.00197745	2.99e-05	Essential	Essential	-6.60241	0.000236986	6.15e-09	Essential	Essential
SAUSA300_RS05830	SAUSA300_1075	pbp1	penicillin-binding protein	-10.1958	8.32e-29	0	Essential	Essential	-7.57684	2.9e-11	1.41e-10	Essential	Essential	-10.7583	2.18e-26	0	Essential	Essential
SAUSA300_RS05835	SAUSA300_1076	mraY	phospho-N-acetylmuramoyl-pentapeptide- transferase	-9.24526	3.95e-22	1.11e-15	Essential	Essential	-6.61661	6.14e-08	1.99e-08	Essential	Essential	-9.48399	6.3e-17	0	Essential	Essential
SAUSA300_RS05840	SAUSA300_1077	murD	UDP-N-acetylmuramoyl-L-alanine--D-glutamate ligase	-9.73877	1.16e-25	0	Essential	Essential	-7.13491	1.04e-09	1.47e-09	Essential	Essential	-10.1582	1.38e-22	0	Essential	Essential
SAUSA300_RS05845	SAUSA300_1078	divIB	cell division protein DivIB	-9.49625	2.39e-24	2.22e-16	Essential	Essential	-6.76971	1.77e-08	9.35e-09	Essential	Essential	-9.84401	1.57e-20	0	Essential	Essential
SAUSA300_RS05850	SAUSA300_1079	ftsA	cell division protein FtsA	-9.54797	2.83e-24	2.22e-16	Essential	Essential	-6.80082	1.63e-08	8e-09	Essential	Essential	-9.83639	1.03e-19	0	Essential	Essential
SAUSA300_RS05855	SAUSA300_1080	ftsZ	cell division protein FtsZ	-8.79579	1.8e-19	3.2e-14	Essential	Essential	-6.14568	2.93e-06	1.87e-07	Essential	Essential	-8.70252	1.51e-11	1.18e-14	Essential	Essential
SAUSA300_RS05860	SAUSA300_1081	-	laccase	2.04083	0.00111543	0	Not Essential	Not Essential	2.68888	0.00292087	0	Not Essential	Not Essential	0.770848	0.539868	0	Not Essential	Not Essential
SAUSA300_RS05865	SAUSA300_1082	-	YggS family pyridoxal phosphate enzyme	-8.08139	1.08e-14	4.64e-12	Essential	Essential	-5.37113	0.000273458	5.69e-06	Essential	Essential	-7.51719	1.5e-07	2.9e-11	Essential	Essential
SAUSA300_RS05870	SAUSA300_1083	sepF	cell division protein SepF	-7.52615	1.75e-11	1.7e-10	Essential	Essential	-5.01957	0.00173062	2.4e-05	Essential	Essential	-6.65132	6.74e-05	4.69e-09	Essential	Essential
SAUSA300_RS05875	SAUSA300_1084	-	cell division protein	0.135147	0.930293	0	Not Essential	Not Essential	0.373939	0.859948	0	Not Essential	Not Essential	0.598824	0.81537	0	Not Essential	Not Essential
SAUSA300_RS05880	SAUSA300_1085	-	S4 RNA-binding protein	-0.479319	0.560114	0.0439053	Not Essential	Not Essential	-0.534071	0.681511	0.151521	Not Essential	Not Essential	-1.62101	0.15241	0.496641	Not Essential	Not Essential
SAUSA300_RS05885	SAUSA300_1086	-	cell division protein DivIVA	-7.71261	3.69e-13	5.22e-11	Essential	Essential	-5.0236	0.00100406	2.36e-05	Essential	Essential	-6.87831	4.26e-05	1.3e-09	Essential	Essential
SAUSA300_RS05890	SAUSA300_1087	ileS	isoleucine--tRNA ligase	-10.6343	1.99e-33	0	Essential	Essential	-8.0009	3.81e-13	1.35e-11	Essential	Essential	-11.2594	4.65e-32	0	Essential	Essential
SAUSA300_RS05895	SAUSA300_1088	-	glyoxalase	-0.965583	0.159878	0.07472	Not Essential	Not Essential	-2.74372	0.0108798	0.0487936	Not Essential	Essential	0.189487	0.904922	0	Not Essential	Not Essential
SAUSA300_RS05900	0	0	hypothetical protein	-0.897312	0.522757	0.0687317	Not Essential	Not Essential	-0.0661868	0.985251	0.0855896	Not Essential	Not Essential	-0.271847	0.931219	0.107953	Not Essential	Not Essential
SAUSA300_RS05905	SAUSA300_1089	lspA	lipoprotein signal peptidase	-0.982987	0.237026	0.0763611	Not Essential	Not Essential	-0.476265	0.771268	0.140745	Not Essential	Not Essential	-8.01902	7.76e-09	1.19e-12	Essential	Essential
SAUSA300_RS05910	SAUSA300_1090	-	RluA family pseudouridine synthase	-5.99058	5.89e-17	1.08e-06	Essential	Essential	-3.74829	0.000293264	0.00247303	Essential	Essential	-5.97563	9.85e-09	1.72e-07	Essential	Essential
SAUSA300_RS05915	SAUSA300_1091	pyrR	bifunctional pyrimidine operon transcriptional regulator/uracil phosphoribosyltransferase	-5.24616	2.91e-10	3.99e-05	Essential	Essential	-5.24879	0.000266992	9.46e-06	Essential	Essential	-3.49348	0.0187705	0.00620603	Not Essential	Essential
SAUSA300_RS05920	SAUSA300_1092	pyrP	uracil permease	-9.62942	1.51e-25	0	Essential	Essential	-7.00738	2.89e-09	2.82e-09	Essential	Essential	-10.0726	1.09e-21	0	Essential	Essential
SAUSA300_RS05925	SAUSA300_1093	pyrB	aspartate carbamoyltransferase	-8.90316	1.06e-19	1.47e-14	Essential	Essential	-6.16109	3.13e-06	1.74e-07	Essential	Essential	-8.95156	1.14e-13	2e-15	Essential	Essential
SAUSA300_RS05930	SAUSA300_1094	pyrC	dihydroorotase	-9.26832	1.11e-22	8.88e-16	Essential	Essential	-6.52069	1.19e-07	3.17e-08	Essential	Essential	-9.58671	2.46e-18	0	Essential	Essential
SAUSA300_RS05935	SAUSA300_1095	carA	carbamoyl-phosphate synthase small chain	-9.08492	4.86e-21	3.77e-15	Essential	Essential	-6.43774	3.91e-07	4.72e-08	Essential	Essential	-9.29937	1.1e-15	2.22e-16	Essential	Essential
SAUSA300_RS05940	SAUSA300_1096	carB	carbamoyl-phosphate synthase large chain	-10.8198	1.3e-34	0	Essential	Essential	-8.16046	4.69e-14	5.43e-12	Essential	Essential	-11.38	5.52e-33	0	Essential	Essential
SAUSA300_RS05945	SAUSA300_1097	pyrF	orotidine-5'-phosphate decarboxylase	-8.20537	1.06e-15	2.01e-12	Essential	Essential	-5.51409	0.000154914	3.1e-06	Essential	Essential	-7.68629	7.62e-08	1.01e-11	Essential	Essential
SAUSA300_RS05950	SAUSA300_1098	pyrE	orotate phosphoribosyltransferase	-8.29158	2.03e-16	1.12e-12	Essential	Essential	-5.55064	0.00018576	2.65e-06	Essential	Essential	-7.6275	1.24e-07	1.46e-11	Essential	Essential
SAUSA300_RS05955	SAUSA300_1099	-	hypothetical protein	0.554695	0.717957	0	Not Essential	Not Essential	-2.0013	0.32639	0.251418	Not Essential	Not Essential	0.0117656	0.997885	0	Not Essential	Not Essential
SAUSA300_RS05960	SAUSA300_1100	-	VOC family protein	-1.61794	0.0740263	0.185487	Not Essential	Not Essential	-4.77653	0.00475734	6.25e-05	Essential	Essential	-6.30178	0.000646508	3.15e-08	Essential	Essential
SAUSA300_RS05965	SAUSA300_1101	-	hypothetical protein	-2.07691	8.82e-06	0.363936	Not Essential	Not Essential	-0.643548	0.459383	0.174505	Not Essential	Not Essential	-2.44305	0.000749248	0.126362	Not Essential	Not Essential
SAUSA300_RS05970	SAUSA300_1102	gmk	guanylate kinase	-8.18047	1.99e-14	2.38e-12	Essential	Essential	-5.55814	9.76e-05	2.57e-06	Essential	Essential	-7.63408	2e-07	1.4e-11	Essential	Essential
SAUSA300_RS05975	SAUSA300_1103	rpoZ	DNA-directed RNA polymerase subunit omega	-5.11511	0.00208669	7.21e-05	Essential	Essential	-3.60573	0.0854082	0.00392766	Not Essential	Not Essential	-4.80996	0.0490421	4.08e-05	Not Essential	Essential
SAUSA300_RS05980	SAUSA300_1104	coaBC	phosphopantothenoylcysteine decarboxylase	-9.09261	1.88e-21	3.55e-15	Essential	Essential	-6.56163	1.32e-07	2.6e-08	Essential	Essential	-9.30261	2.09e-16	2.22e-16	Essential	Essential
SAUSA300_RS05985	SAUSA300_1105	priA	primosomal protein N'	-10.3308	3.65e-30	0	Essential	Essential	-7.72146	1.97e-12	6.4e-11	Essential	Essential	-10.8238	7.01e-28	0	Essential	Essential
SAUSA300_RS05990	SAUSA300_1106	-	hypothetical protein	-0.622042	0.415874	0.0505179	Not Essential	Not Essential	-1.28482	0.330337	0.393586	Not Essential	Not Essential	-2.09732	0.0699292	0.25573	Not Essential	Not Essential
SAUSA300_RS05995	0	0	hypothetical protein	-0.38288	0.795895	0.0402474	Not Essential	Not Essential	0.864586	0.69233	0	Not Essential	Not Essential	0.037988	0.991896	0	Not Essential	Not Essential
SAUSA300_RS06000	SAUSA300_1108	def2	peptide deformylase	-3.92707	1.13e-05	0.00846893	Essential	Essential	-2.27714	0.167642	0.147607	Not Essential	Not Essential	-2.60341	0.142534	0.0860184	Not Essential	Not Essential
SAUSA300_RS06005	SAUSA300_1109	fmt	methionyl-tRNA formyltransferase	-8.94624	1.56e-20	1.07e-14	Essential	Essential	-6.19035	2.86e-06	1.52e-07	Essential	Essential	-8.74554	4.2e-12	8.66e-15	Essential	Essential
SAUSA300_RS06010	SAUSA300_1110	sun	16S rRNA (cytosine(967)-C(5))-methyltransferase	1.39579	0.0126362	0	Not Essential	Not Essential	2.23008	0.00582711	0	Not Essential	Not Essential	2.21417	0.0108465	0	Not Essential	Not Essential
SAUSA300_RS06015	SAUSA300_1111	rlmN	23S rRNA (adenine(2503)-C(2))-methyltransferase RlmN	-0.803338	0.287042	0.061545	Not Essential	Not Essential	-1.12265	0.390549	0.323548	Not Essential	Not Essential	-0.364701	0.820082	0.118531	Not Essential	Not Essential
SAUSA300_RS06020	SAUSA300_1112	stp1	protein phosphatase	-2.05174	0.0023575	0.351388	Not Essential	Not Essential	-2.53015	0.0382933	0.0833069	Not Essential	Not Essential	-8.44526	2.4e-11	6.93e-14	Essential	Essential
SAUSA300_RS06025	SAUSA300_1113	pknB	serine/threonine protein kinase	-1.92144	1.12e-05	0.291493	Not Essential	Not Essential	-2.96879	6.65e-05	0.026591	Not Essential	Essential	-3.20685	2.16e-06	0.015645	Not Essential	Essential
SAUSA300_RS06030	SAUSA300_1114	rsgA	GTPase	-8.73589	3.48e-18	4.93e-14	Essential	Essential	-6.0829	3.13e-06	2.49e-07	Essential	Essential	-8.65852	3.35e-12	1.6e-14	Essential	Essential
SAUSA300_RS06035	SAUSA300_1115	cfxE	ribulose-phosphate 3-epimerase	-8.24287	5.68e-16	1.56e-12	Essential	Essential	-5.47888	0.000144968	3.61e-06	Essential	Essential	-7.62491	1.39e-07	1.48e-11	Essential	Essential
SAUSA300_RS06040	SAUSA300_1116	thiN	thiamine pyrophosphokinase	-8.16663	2.19e-15	2.62e-12	Essential	Essential	-5.55737	9.27e-05	2.58e-06	Essential	Essential	-7.79295	1.44e-08	5.13e-12	Essential	Essential
SAUSA300_RS06045	SAUSA300_1117	rpmB	50S ribosomal protein L28	-5.76132	5.45e-05	3.44e-06	Essential	Essential	-3.60021	0.0789848	0.00399764	Not Essential	Not Essential	-5.107	0.0267788	1.11e-05	Not Essential	Essential
SAUSA300_RS06050	SAUSA300_1118	-	Asp23/Gls24 family envelope stress response protein	0.189823	0.887306	0	Not Essential	Not Essential	0.693509	0.707341	0	Not Essential	Not Essential	-1.61195	0.407151	0.498727	Not Essential	Not Essential
SAUSA300_RS06055	SAUSA300_1119	fakA	hypothetical protein	-1.32314	0.0112911	0.120493	Not Essential	Not Essential	-2.26854	0.00828495	0.150305	Not Essential	Not Essential	-1.34603	0.151644	0.372107	Not Essential	Not Essential
SAUSA300_RS06060	SAUSA300_1120	recG	DNA helicase RecG	-7.49193	8.95e-33	2.11e-10	Essential	Essential	-7.43599	4.88e-11	3.01e-10	Essential	Essential	-10.5782	2.78e-25	0	Essential	Essential
SAUSA300_RS06065	SAUSA300_1121	fapR	transcription factor	-7.77654	3.55e-13	3.45e-11	Essential	Essential	-5.02899	0.00136034	2.31e-05	Essential	Essential	-6.89534	1.73e-05	1.18e-09	Essential	Essential
SAUSA300_RS06070	SAUSA300_1122	plsX	phosphate acyltransferase	-9.081	1.89e-21	4e-15	Essential	Essential	-6.22473	1.94e-06	1.29e-07	Essential	Essential	-9.30165	2.8e-16	2.22e-16	Essential	Essential
SAUSA300_RS06075	SAUSA300_1123	fabD	malonyl CoA-ACP transacylase	-8.43715	7.36e-17	4.09e-13	Essential	Essential	-5.79653	2.65e-05	9.07e-07	Essential	Essential	-8.4444	1.05e-11	6.97e-14	Essential	Essential
SAUSA300_RS06080	SAUSA300_1124	fabG	beta-ketoacyl-ACP reductase	-8.34718	5.57e-16	7.62e-13	Essential	Essential	-5.55537	0.000126481	2.6e-06	Essential	Essential	-8.02376	6.63e-09	1.16e-12	Essential	Essential
SAUSA300_RS06085	0	0	hypothetical protein	-4.81229	0.00464001	0.000269197	Essential	Essential	-3.17275	0.154641	0.0148395	Not Essential	Not Essential	-4.40871	0.079955	0.000215098	Not Essential	Not Essential
SAUSA300_RS06090	SAUSA300_1125	acpP	acyl carrier protein	-5.24366	0.000662747	4.03e-05	Essential	Essential	-3.35225	0.112351	0.00867551	Not Essential	Not Essential	-4.69352	0.0593623	6.69e-05	Not Essential	Not Essential
SAUSA300_RS06095	SAUSA300_1126	rnc	ribonuclease 3	-4.85367	1.22e-10	0.000225759	Essential	Essential	-2.47915	0.0487496	0.0940283	Not Essential	Not Essential	-7.80235	3.15e-08	4.83e-12	Essential	Essential
SAUSA300_RS06100	SAUSA300_1127	smc	chromosome segregation protein SMC	-10.9756	1.14e-35	0	Essential	Essential	-8.32688	4.65e-15	2.07e-12	Essential	Essential	-11.6536	6.81e-35	0	Essential	Essential
SAUSA300_RS06105	SAUSA300_1128	ftsY	signal recognition particle-docking protein FtsY	-9.13352	9.62e-21	2.66e-15	Essential	Essential	-6.36264	6.69e-07	6.76e-08	Essential	Essential	-9.40434	1.75e-16	0	Essential	Essential
SAUSA300_RS06110	SAUSA300_1129	-	DNA-binding protein	-3.79077	0.000118284	0.013614	Not Essential	Essential	-4.29485	0.0203183	0.000376763	Not Essential	Essential	-6.22	0.000748906	4.86e-08	Essential	Essential
SAUSA300_RS06115	SAUSA300_1130	ffh	signal recognition particle protein	-9.37228	1.11e-22	4.44e-16	Essential	Essential	-6.63584	9.73e-08	1.81e-08	Essential	Essential	-9.59508	8.74e-18	0	Essential	Essential
SAUSA300_RS06120	SAUSA300_1131	rpsP	30S ribosomal protein S16	-6.26702	1.22e-06	2.55e-07	Essential	Essential	-4.04521	0.0412222	0.000908705	Not Essential	Essential	-5.60287	0.00659576	1.1e-06	Essential	Essential
SAUSA300_RS06125	SAUSA300_1132	rimM	ribosome maturation factor RimM	-7.88661	1.32e-13	1.69e-11	Essential	Essential	-5.11309	0.00100406	1.65e-05	Essential	Essential	-7.38551	8.6e-07	6.49e-11	Essential	Essential
SAUSA300_RS06130	SAUSA300_1133	trmD	tRNA (guanosine(37)-N1)-methyltransferase TrmD	-7.92481	1.6e-13	1.31e-11	Essential	Essential	-5.15976	0.000536491	1.36e-05	Essential	Essential	-7.13653	8.7e-06	2.89e-10	Essential	Essential
SAUSA300_RS06135	SAUSA300_1134	rplS	50S ribosomal protein L19	-7.08239	1.62e-09	2.57e-09	Essential	Essential	-4.53486	0.0102066	0.000156381	Not Essential	Essential	-6.29313	0.000512316	3.3e-08	Essential	Essential
SAUSA300_RS06140	#N/A	#N/A	#N/A	-0.146733	0.946662	0.0334255	Not Essential	Not Essential	0.423408	0.876092	0	Not Essential	Not Essential	-0.718945	0.831151	0.175258	Not Essential	Not Essential
SAUSA300_RS06145	SAUSA300_1135	-	membrane protein	-0.891004	0.0191977	0.0682127	Not Essential	Not Essential	-1.28404	0.0477487	0.393227	Not Essential	Not Essential	-0.945317	0.107416	0.22964	Not Essential	Not Essential
SAUSA300_RS06150	SAUSA300_1136	rbgA	ribosome biogenesis GTPase YlqF	-8.78415	2.46e-19	3.49e-14	Essential	Essential	-5.95578	1.18e-05	4.45e-07	Essential	Essential	-8.76287	5.78e-13	7.55e-15	Essential	Essential
SAUSA300_RS06155	SAUSA300_1137	rnhB	ribonuclease HII	-1.5319	0.0332766	0.16319	Not Essential	Not Essential	-5.49419	0.000125072	3.38e-06	Essential	Essential	-3.37694	0.0127259	0.00910991	Not Essential	Essential
SAUSA300_RS06160	SAUSA300_1138	sucC	succinyl-CoA ligase subunit beta	-9.07712	3.6e-21	4e-15	Essential	Essential	-6.31628	9.12e-07	8.41e-08	Essential	Essential	-8.89228	4.6e-13	3.11e-15	Essential	Essential
SAUSA300_RS06165	SAUSA300_1139	sucD	succinyl-CoA ligase subunit alpha	-8.48423	3.66e-17	2.94e-13	Essential	Essential	-5.70907	3.25e-05	1.33e-06	Essential	Essential	-8.24121	1.97e-10	2.75e-13	Essential	Essential
SAUSA300_RS06170	SAUSA300_1140	lytN	cell wall hydrolase	-0.325259	0.60227	0.038326	Not Essential	Not Essential	-1.12046	0.263194	0.322667	Not Essential	Not Essential	-0.609886	0.607486	0.154588	Not Essential	Not Essential
SAUSA300_RS06175	SAUSA300_1141	fmhC	aminoacyltransferase	-0.548285	0.33874	0.046905	Not Essential	Not Essential	-1.43647	0.0937286	0.466646	Not Essential	Not Essential	-0.440173	0.686301	0.128275	Not Essential	Not Essential
SAUSA300_RS06180	SAUSA300_1142	dprA	DNA-processing protein DprA	-0.339828	0.659721	0.0387945	Not Essential	Not Essential	0.241337	0.860349	0	Not Essential	Not Essential	-2.28721	0.015769	0.177536	Not Essential	Not Essential
SAUSA300_RS06185	SAUSA300_1143	topA	DNA topoisomerase I	-5.37897	2.09e-24	2.16e-05	Essential	Essential	-7.37412	1.47e-10	4.18e-10	Essential	Essential	-10.5406	1.86e-25	0	Essential	Essential
SAUSA300_RS06190	SAUSA300_1144	gid	FADH(2)-oxidizing methylenetetrahydrofolate--tRNA-(uracil(54)-C(5))- methyltransferase TrmFO	-1.45599	0.00902787	0.145932	Not Essential	Not Essential	-1.80542	0.0692059	0.343825	Not Essential	Not Essential	-0.497277	0.696055	0.136408	Not Essential	Not Essential
SAUSA300_RS06195	SAUSA300_1145	xerC	tyrosine recombinase XerC	-8.56644	1.53e-17	1.65e-13	Essential	Essential	-5.79949	2.36e-05	8.96e-07	Essential	Essential	-8.22747	3.14e-10	3.02e-13	Essential	Essential
SAUSA300_RS06200	SAUSA300_1146	clpQ	HslU--HslV peptidase proteolytic subunit	-2.43164	0.00938199	0.434792	Not Essential	Not Essential	-4.87411	0.00234843	4.27e-05	Essential	Essential	-3.48057	0.0360388	0.00647883	Not Essential	Essential
SAUSA300_RS06205	SAUSA300_1147	hslU	HslU--HslV peptidase ATPase subunit	-0.639257	0.336038	0.051427	Not Essential	Not Essential	-0.590738	0.590847	0.162978	Not Essential	Not Essential	-0.518385	0.670217	0.139591	Not Essential	Not Essential
SAUSA300_RS06210	SAUSA300_1148	codY	GTP-sensing pleiotropic transcriptional regulator CodY	-4.82649	9.18e-12	0.000253458	Essential	Essential	-6.02351	8.9e-06	3.27e-07	Essential	Essential	-3.45831	0.00185927	0.00697598	Essential	Essential
SAUSA300_RS06215	0	0	hypothetical protein	-3.13147	0.171471	0.103492	Not Essential	Not Essential	-2.20026	0.370075	0.172983	Not Essential	Not Essential	-3.48409	NA	0.00640334	Not Essential	Not Essential
SAUSA300_RS06220	SAUSA300_1149	rpsB	30S ribosomal protein S2	-8.33796	3.68e-16	8.12e-13	Essential	Essential	-5.58523	9.76e-05	2.29e-06	Essential	Essential	-7.97436	9.43e-09	1.6e-12	Essential	Essential
SAUSA300_RS06225	0	0	hypothetical protein	-2.7401	0.0912693	0.258671	Not Essential	Not Essential	-3.12321	0.156263	0.0171438	Not Essential	Not Essential	-4.45179	0.079955	0.000180929	Not Essential	Not Essential
SAUSA300_RS06230	SAUSA300_1150	tsf	elongation factor Ts	-8.23375	1.25e-15	1.66e-12	Essential	Essential	-5.45117	0.000191368	4.06e-06	Essential	Essential	-7.87836	2.77e-08	2.97e-12	Essential	Essential
SAUSA300_RS06235	SAUSA300_1151	pyrH	UMP kinase	-8.5084	2.09e-17	2.48e-13	Essential	Essential	-5.5822	0.000127819	2.32e-06	Essential	Essential	-8.00686	4.74e-09	1.29e-12	Essential	Essential
SAUSA300_RS06240	SAUSA300_1152	frr	ribosome-recycling factor	-7.51755	6.81e-12	1.8e-10	Essential	Essential	-4.93709	0.00206535	3.33e-05	Essential	Essential	-6.67406	0.00010246	4.13e-09	Essential	Essential
SAUSA300_RS06245	SAUSA300_1153	uppS	isoprenyl transferase	-8.97707	1.11e-20	8.44e-15	Essential	Essential	-6.2307	6.82e-07	1.26e-07	Essential	Essential	-9.0897	1.96e-15	6.66e-16	Essential	Essential
SAUSA300_RS06250	SAUSA300_1154	cdsA	phosphatidate cytidylyltransferase	-8.89847	6.61e-20	1.51e-14	Essential	Essential	-6.15693	1.22e-06	1.77e-07	Essential	Essential	-8.6327	1.91e-12	1.91e-14	Essential	Essential
SAUSA300_RS06255	SAUSA300_1155	rasP	RIP metalloprotease RseP	-9.6955	1.36e-25	0	Essential	Essential	-7.06864	3.47e-09	2.06e-09	Essential	Essential	-10.1051	8.85e-21	0	Essential	Essential
SAUSA300_RS06260	SAUSA300_1156	proS	proline--tRNA ligase	-9.75925	1.92e-26	0	Essential	Essential	-7.2026	5.48e-10	1.03e-09	Essential	Essential	-10.1893	7.66e-22	0	Essential	Essential
SAUSA300_RS06265	SAUSA300_1157	polC	DNA polymerase III subunit alpha	-11.3246	1.14e-38	0	Essential	Essential	-8.69221	3.21e-16	2.36e-13	Essential	Essential	-12.094	9.69e-41	0	Essential	Essential
SAUSA300_RS06270	SAUSA300_1158	rimP	ribosome maturation factor	-7.6017	1.76e-12	1.06e-10	Essential	Essential	-4.83584	0.00246781	4.96e-05	Essential	Essential	-6.86376	3.97e-05	1.41e-09	Essential	Essential
SAUSA300_RS06275	SAUSA300_1159	nusA	transcription termination/antitermination protein NusA	-9.10595	3.69e-21	3.33e-15	Essential	Essential	-6.40939	2.36e-07	5.41e-08	Essential	Essential	-9.10633	2.49e-14	6.66e-16	Essential	Essential
SAUSA300_RS06280	SAUSA300_1160	-	DNA-binding protein	-5.51303	0.000189403	1.15e-05	Essential	Essential	-3.6265	0.0834907	0.00367444	Not Essential	Not Essential	-4.65987	0.0538392	7.7e-05	Not Essential	Not Essential
SAUSA300_RS06285	SAUSA300_1161	-	hypothetical protein	-6.73532	2.93e-08	1.93e-08	Essential	Essential	-4.30502	0.0206388	0.000363225	Not Essential	Essential	-6.02073	0.00223805	1.37e-07	Essential	Essential
SAUSA300_RS06290	SAUSA300_1162	infB	translation initiation factor IF-2	-9.90068	3.59e-27	0	Essential	Essential	-7.3748	1.95e-10	4.17e-10	Essential	Essential	-10.3445	1.87e-23	0	Essential	Essential
SAUSA300_RS06295	SAUSA300_1163	rbfA	ribosome-binding factor A	-5.39371	6.49e-07	2.02e-05	Essential	Essential	-4.44898	0.00874886	0.000214996	Essential	Essential	-6.36005	0.000441595	2.31e-08	Essential	Essential
SAUSA300_RS06300	SAUSA300_1164	truB	tRNA pseudouridine(55) synthase TruB	1.07293	0.0784097	0	Not Essential	Not Essential	1.83912	0.0893367	0	Not Essential	Not Essential	1.49227	0.152322	0	Not Essential	Not Essential
SAUSA300_RS06305	SAUSA300_1165	ribC	bifunctional riboflavin kinase/FMN adenylyltransferase	-8.90698	3.3e-20	1.42e-14	Essential	Essential	-6.21394	1.61e-06	1.36e-07	Essential	Essential	-8.76813	1.67e-12	7.33e-15	Essential	Essential
SAUSA300_RS06310	SAUSA300_1166	rpsO	30S ribosomal protein S15	-6.56056	9.92e-08	5.16e-08	Essential	Essential	-4.06323	0.0290521	0.000853776	Not Essential	Essential	-5.81928	0.00414611	3.79e-07	Essential	Essential
SAUSA300_RS06315	SAUSA300_1167	pnpA	polyribonucleotide nucleotidyltransferase	-2.86587	9.83e-11	0.198487	Not Essential	Not Essential	-7.24362	4.59e-10	8.32e-10	Essential	Essential	-3.81413	1.37e-08	0.00204714	Essential	Essential
SAUSA300_RS06320	SAUSA300_1168	rnjB	ribonuclease J 2	-10.0673	2.52e-28	0	Essential	Essential	-7.46133	2.41e-11	2.63e-10	Essential	Essential	-10.4966	1.35e-24	0	Essential	Essential
SAUSA300_RS06325	SAUSA300_1169	spoIIIE	DNA translocase FtsK	-6.25159	1.85e-35	2.77e-07	Essential	Essential	-4.60146	2.98e-10	0.000121822	Essential	Essential	-7.39306	3.14e-26	6.2e-11	Essential	Essential
SAUSA300_RS06330	SAUSA300_1170	-	GntR family transcriptional regulator	-1.62625	0.0473157	0.187804	Not Essential	Not Essential	-5.52325	0.000124792	2.98e-06	Essential	Essential	-7.9401	7.74e-09	1.99e-12	Essential	Essential
SAUSA300_RS06335	SAUSA300_1171	-	peptidase M16	-2.11888	1.48e-05	0.385527	Not Essential	Not Essential	-6.90697	1.02e-08	4.7e-09	Essential	Essential	-2.53013	0.00277073	0.102972	Not Essential	Not Essential
SAUSA300_RS06340	SAUSA300_1172	-	peptidase M16	-4.27444	6.6e-14	0.00235444	Essential	Essential	-6.7587	2.21e-08	9.87e-09	Essential	Essential	-9.59914	6.46e-18	0	Essential	Essential
SAUSA300_RS06345	SAUSA300_1173	-	3-oxoacyl-ACP reductase	-5.48041	1.44e-11	1.34e-05	Essential	Essential	-5.61783	8.18e-05	1.99e-06	Essential	Essential	-8.01279	4.13e-09	1.24e-12	Essential	Essential
SAUSA300_RS06350	SAUSA300_1174	-	hypothetical protein	-0.699178	0.355654	0.0548036	Not Essential	Not Essential	-5.85948	1.71e-05	6.86e-07	Essential	Essential	-2.96917	0.00423849	0.0319583	Not Essential	Essential
SAUSA300_RS06355	SAUSA300_1175	-	transcriptional regulator	-7.58682	1.4e-11	1.16e-10	Essential	Essential	-4.86444	0.0020129	4.44e-05	Essential	Essential	-6.7384	5.82e-05	2.88e-09	Essential	Essential
SAUSA300_RS06360	SAUSA300_1176	pgsA	CDP-diacylglycerol--glycerol-3-phosphate 3-phosphatidyltransferase	-8.46399	4.02e-18	3.39e-13	Essential	Essential	-5.76798	3.25e-05	1.03e-06	Essential	Essential	-8.07541	3.52e-09	8.25e-13	Essential	Essential
SAUSA300_RS06365	SAUSA300_1177	cinA	competence protein CinA	-1.22059	0.046101	0.104405	Not Essential	Not Essential	-0.749605	0.464051	0.200325	Not Essential	Not Essential	-1.0168	0.358313	0.250487	Not Essential	Not Essential
SAUSA300_RS06370	SAUSA300_1178	recA	DNA recombination/repair protein RecA	-9.0962	1.06e-21	3.55e-15	Essential	Essential	-6.30492	9.78e-07	8.88e-08	Essential	Essential	-9.0524	4.18e-14	8.88e-16	Essential	Essential
SAUSA300_RS06375	SAUSA300_1179	rny/cvfA	ribonuclease Y	-6.7343	3.24e-23	1.94e-08	Essential	Essential	-6.67295	6.13e-08	1.51e-08	Essential	Essential	-9.74541	9.75e-19	0	Essential	Essential
SAUSA300_RS06380	SAUSA300_1180	-	hypothetical protein	-1.62255	0.20336	0.186769	Not Essential	Not Essential	-3.96544	0.048193	0.00119507	Not Essential	Essential	0.607364	0.838364	0	Not Essential	Not Essential
SAUSA300_RS06385	SAUSA300_1181	-	metallophosphoesterase	-5.41366	4.05e-13	1.84e-05	Essential	Essential	-5.91844	1.61e-05	5.27e-07	Essential	Essential	-4.74323	5.54e-05	5.43e-05	Essential	Essential
SAUSA300_RS06390	SAUSA300_1182	-	2-oxoglutarate ferredoxin oxidoreductase subunit alpha	-4.15905	1.56e-21	0.00364128	Essential	Essential	-4.34398	1.93e-08	0.000315532	Essential	Essential	-10.4969	1.49e-24	0	Essential	Essential
SAUSA300_RS06395	SAUSA300_1183	-	2-oxoacid ferredoxin oxidoreductase subunit beta	-5.50045	3.94e-13	1.22e-05	Essential	Essential	-2.05467	0.0602567	0.228653	Not Essential	Not Essential	-8.86369	1.22e-13	3.77e-15	Essential	Essential
SAUSA300_RS06400	SAUSA300_1184	-	hypothetical protein	-0.755622	0.571055	0.0583099	Not Essential	Not Essential	-4.06874	0.0296313	0.000837619	Not Essential	Essential	-2.19077	0.316263	0.215194	Not Essential	Not Essential
SAUSA300_RS06405	SAUSA300_1185	miaB	tRNA (N6-isopentenyl adenosine(37)-C2)-methylthiotransferase MiaB	-0.85322	0.126269	0.0652172	Not Essential	Not Essential	-0.928445	0.325051	0.252779	Not Essential	Not Essential	-0.0845584	0.945937	0.0906228	Not Essential	Not Essential
SAUSA300_RS06410	SAUSA300_1186	-	hypothetical protein	2.05071	0.037895	0	Not Essential	Not Essential	2.95739	0.0803394	0	Not Essential	Not Essential	2.53818	0.263323	0	Not Essential	Not Essential
SAUSA300_RS06415	SAUSA300_1187	-	energy coupling factor transporter S component ThiW	0.0575144	0.957879	0	Not Essential	Not Essential	-0.178995	0.92777	0.0976086	Not Essential	Not Essential	-0.444121	0.833846	0.128816	Not Essential	Not Essential
SAUSA300_RS06420	SAUSA300_1188	mutS	DNA mismatch repair protein MutS	0.766708	0.0502148	0	Not Essential	Not Essential	1.16946	0.0660277	0	Not Essential	Not Essential	0.878117	0.198085	0	Not Essential	Not Essential
SAUSA300_RS06425	SAUSA300_1189	mutL	DNA mismatch repair protein MutL	0.906726	0.0341844	0	Not Essential	Not Essential	0.966163	0.196676	0	Not Essential	Not Essential	1.43079	0.0388546	0	Not Essential	Not Essential
SAUSA300_RS06430	SAUSA300_1190	glpP	glycerol-3-phosphate responsive antiterminator	-0.0708982	0.949853	0.0317543	Not Essential	Not Essential	0.430455	0.80158	0	Not Essential	Not Essential	-0.434272	0.836225	0.127473	Not Essential	Not Essential
SAUSA300_RS06435	SAUSA300_1191	glpF	aquaporin family protein	0.95759	0.228544	0	Not Essential	Not Essential	1.5308	0.246728	0	Not Essential	Not Essential	1.76458	0.197704	0	Not Essential	Not Essential
SAUSA300_RS06440	SAUSA300_1192	glpK	glycerol kinase	-0.418023	0.566971	0.041513	Not Essential	Not Essential	-0.424515	0.723144	0.131829	Not Essential	Not Essential	-0.301831	0.820615	0.111209	Not Essential	Not Essential
SAUSA300_RS06445	SAUSA300_1193	glpD	aerobic glycerol-3-phosphate dehydrogenase	-1.52731	0.00147839	0.162084	Not Essential	Not Essential	-1.30952	0.114579	0.405042	Not Essential	Not Essential	-4.94334	4.19e-11	2.29e-05	Essential	Essential
SAUSA300_RS06450	SAUSA300_1194	-	alpha/beta hydrolase	0.281374	0.708514	0	Not Essential	Not Essential	0.516723	0.665717	0	Not Essential	Not Essential	0.42229	0.741722	0	Not Essential	Not Essential
SAUSA300_RS06455	SAUSA300_1195	miaA	tRNA (adenosine(37)-N6)-dimethylallyltransferase MiaA	-3.53576	5.25e-09	0.0315947	Not Essential	Essential	-2.57524	0.0112825	0.0746831	Not Essential	Not Essential	-9.20764	1.69e-15	2.22e-16	Essential	Essential
SAUSA300_RS06460	SAUSA300_1196	hfq	RNA-binding protein Hfq	0.108936	0.955362	0	Not Essential	Not Essential	-0.35787	0.894441	0.121291	Not Essential	Not Essential	0.779074	0.81537	0	Not Essential	Not Essential
SAUSA300_RS06465	SAUSA300_1197	bsaA	glutathione peroxidase	-2.92791	0.000530463	0.172315	Not Essential	Not Essential	-2.28234	0.165884	0.145992	Not Essential	Not Essential	-1.72996	0.383784	0.440114	Not Essential	Not Essential
SAUSA300_RS06470	SAUSA300_1198	hflX	GTPase HflX	-2.36755	2.69e-05	0.473263	Not Essential	Not Essential	-1.52857	0.131203	0.486502	Not Essential	Not Essential	-3.85351	9.71e-06	0.00177713	Essential	Essential
SAUSA300_RS06475	SAUSA300_1199	-	hypothetical protein	-3.02961	3.2e-08	0.134699	Not Essential	Not Essential	-3.79489	0.000182917	0.0021205	Essential	Essential	-4.80953	1.26e-07	4.09e-05	Essential	Essential
SAUSA300_RS06480	SAUSA300_1200	glnR	MerR family transcriptional regulator	-6.60341	4.93e-08	4.07e-08	Essential	Essential	-4.25819	0.0204707	0.000429712	Not Essential	Essential	-5.817	0.00362905	3.84e-07	Essential	Essential
SAUSA300_RS06485	SAUSA300_1201	glnA	glutamine synthetase	-9.52443	1.19e-24	2.22e-16	Essential	Essential	-6.80869	1.47e-08	7.7e-09	Essential	Essential	-9.7971	3.45e-19	0	Essential	Essential
SAUSA300_RS06490	0	0	hypothetical protein	-2.17757	0.0627305	0.417006	Not Essential	Not Essential	-0.330845	0.894266	0.117301	Not Essential	Not Essential	-5.62926	0.00787981	9.67e-07	Essential	Essential
SAUSA300_RS06495	SAUSA300_1202	-	hypothetical protein	-6.80418	3.16e-08	1.3e-08	Essential	Essential	-4.37175	0.0133372	0.000285256	Not Essential	Essential	-5.63604	0.00579288	9.36e-07	Essential	Essential
SAUSA300_RS06500	SAUSA300_1203	-	hypothetical protein	-2.18812	0.0624269	0.422814	Not Essential	Not Essential	-4.34127	0.0204722	0.000318635	Not Essential	Essential	0.0824576	0.98121	0	Not Essential	Not Essential
SAUSA300_RS06505	0	0	hypothetical protein	-5.2312	0.000605849	4.27e-05	Essential	Essential	-3.18935	0.142077	0.0141331	Not Essential	Not Essential	-4.55524	0.0672061	0.000118799	Not Essential	Not Essential
SAUSA300_RS06510	SAUSA300_1204	-	hypothetical protein	-3.28531	0.0143869	0.0675254	Not Essential	Not Essential	-3.60818	0.0834907	0.0038969	Not Essential	Not Essential	-5.117	0.0243918	1.06e-05	Not Essential	Essential
SAUSA300_RS06515	SAUSA300_1205	-	hypothetical protein	-4.22494	0.0223054	0.0028424	Not Essential	Essential	-3.06597	0.180016	0.0202134	Not Essential	Not Essential	-3.89851	0.146502	0.00150988	Not Essential	Not Essential
SAUSA300_RS06520	0	0	hypothetical protein	-5.54476	0.000204055	9.87e-06	Essential	Essential	-3.57527	0.0869528	0.0043289	Not Essential	Not Essential	-4.87056	0.0360295	3.15e-05	Not Essential	Essential
SAUSA300_RS06525	SAUSA300_1206	-	hypothetical protein	-2.24162	0.0177179	0.452881	Not Essential	Not Essential	0.223351	0.926434	0	Not Essential	Not Essential	-0.899236	0.715014	0.217184	Not Essential	Not Essential
SAUSA300_RS06530	SAUSA300_1207	-	phage head morphogenesis protein	-1.25913	0.0970265	0.110125	Not Essential	Not Essential	-1.87788	0.183822	0.308243	Not Essential	Not Essential	-1.47586	0.307595	0.431328	Not Essential	Not Essential
SAUSA300_RS06535	SAUSA300_1208	-	hypothetical protein	-0.41182	0.75374	0.0412842	Not Essential	Not Essential	0.0421941	0.989466	0	Not Essential	Not Essential	1.64989	0.396546	0	Not Essential	Not Essential
SAUSA300_RS06540	0	0	hypothetical protein	-0.433208	0.844896	0.0420832	Not Essential	Not Essential	-0.845661	0.733947	0.227038	Not Essential	Not Essential	-2.03217	0.47734	0.286057	Not Essential	Not Essential
SAUSA300_RS06545	0	0	hypothetical protein	0.13001	0.955362	0	Not Essential	Not Essential	-0.710946	0.777918	0.190484	Not Essential	Not Essential	0.757816	0.826648	0	Not Essential	Not Essential
SAUSA300_RS06550	0	0	hypothetical protein	0.127492	0.926721	0	Not Essential	Not Essential	0.897112	0.65024	0	Not Essential	Not Essential	0.801725	0.74337	0	Not Essential	Not Essential
SAUSA300_RS06555	0	0	hypothetical protein	-0.781469	0.742646	0.0600299	Not Essential	Not Essential	-2.40455	0.320763	0.111677	Not Essential	Not Essential	-3.83679	0.168009	0.0018874	Not Essential	Not Essential
SAUSA300_RS06560	#N/A	#N/A	#N/A	-1.73833	0.360557	0.22213	Not Essential	Not Essential	-2.79701	0.215662	0.0424197	Not Essential	Not Essential	-4.08955	0.12473	0.000743781	Not Essential	Not Essential
SAUSA300_RS06565	SAUSA300_1210	-	hypothetical protein	1.3502	0.235973	0	Not Essential	Not Essential	1.70892	0.351701	0	Not Essential	Not Essential	2.71362	0.139289	0	Not Essential	Not Essential
SAUSA300_RS06570	SAUSA300_1211	-	hypothetical protein	-0.736153	0.682739	0.0570627	Not Essential	Not Essential	0.11697	0.970019	0	Not Essential	Not Essential	-4.5362	0.0616091	0.000128437	Not Essential	Not Essential
SAUSA300_RS06575	SAUSA300_1212	-	hypothetical protein	-1.33565	0.165864	0.122655	Not Essential	Not Essential	-4.88889	0.00188111	4.03e-05	Essential	Essential	-6.7562	9.17e-05	2.6e-09	Essential	Essential
SAUSA300_RS06580	SAUSA300_1213	-	hypothetical protein	-0.537085	0.659855	0.0463942	Not Essential	Not Essential	-0.0160893	0.995636	0.0808628	Not Essential	Not Essential	-2.70472	0.195491	0.0663571	Not Essential	Not Essential
SAUSA300_RS06585	SAUSA300_1214	-	low specificity L-threonine aldolase	-0.69289	0.338795	0.0544331	Not Essential	Not Essential	-1.00802	0.378177	0.279999	Not Essential	Not Essential	-1.18021	0.358453	0.30551	Not Essential	Not Essential
SAUSA300_RS06590	SAUSA300_1215	-	hypothetical protein	-1.3822	0.329161	0.131107	Not Essential	Not Essential	-3.81198	0.0622527	0.00200361	Not Essential	Not Essential	-5.22212	0.0154554	6.59e-06	Not Essential	Essential
SAUSA300_RS06595	SAUSA300_1216	cls1	cardiolipin synthase	-1.32488	0.00854695	0.120791	Not Essential	Not Essential	-0.797262	0.397037	0.213167	Not Essential	Not Essential	-1.42671	0.0942082	0.408239	Not Essential	Not Essential
SAUSA300_RS06600	SAUSA300_1217	-	ABC transporter ATP-binding protein	-4.6865	0.00464919	0.000455984	Essential	Essential	-3.2838	0.13581	0.0106726	Not Essential	Not Essential	-4.55948	0.0686008	0.000116748	Not Essential	Not Essential
SAUSA300_RS06605	SAUSA300_1218	-	multidrug ABC transporter permease	-0.0903254	0.921095	0.0321617	Not Essential	Not Essential	0.116886	0.940747	0	Not Essential	Not Essential	-0.246854	0.872886	0.105348	Not Essential	Not Essential
SAUSA300_RS06610	SAUSA300_1219	-	two-component sensor histidine kinase	0.159968	0.817474	0	Not Essential	Not Essential	0.00537354	0.996532	0	Not Essential	Not Essential	0.51667	0.632525	0	Not Essential	Not Essential
SAUSA300_RS06615	SAUSA300_1220	-	DNA-binding response regulator	-0.199903	0.844765	0.0347339	Not Essential	Not Essential	0.380265	0.837515	0	Not Essential	Not Essential	-0.081175	0.968793	0.0903526	Not Essential	Not Essential
SAUSA300_RS06620	SAUSA300_1221	-	hypothetical protein	-1.78276	0.113928	0.237396	Not Essential	Not Essential	-3.91508	0.0413385	0.00141803	Not Essential	Essential	-5.66009	0.00447205	8.32e-07	Essential	Essential
SAUSA300_RS06625	SAUSA300_1222	nuc2	thermonuclease	-1.1637	0.177535	0.0966204	Not Essential	Not Essential	0.0348089	0.989466	0	Not Essential	Not Essential	-1.01569	0.545596	0.250149	Not Essential	Not Essential
SAUSA300_RS06630	SAUSA300_1223	-	hypothetical protein	-1.92591	0.0020932	0.293401	Not Essential	Not Essential	-1.50513	0.135548	0.498551	Not Essential	Not Essential	-3.33853	0.00107592	0.0103144	Not Essential	Essential
SAUSA300_RS06635	SAUSA300_1224	-	hypothetical protein	0.908865	0.270545	0	Not Essential	Not Essential	0.611046	0.70229	0	Not Essential	Not Essential	0.853763	0.575565	0	Not Essential	Not Essential
SAUSA300_RS06640	SAUSA300_1225	thrD	aspartate kinase	-0.467201	0.465728	0.0434129	Not Essential	Not Essential	-0.139479	0.907676	0.0931683	Not Essential	Not Essential	0.0930997	0.934089	0	Not Essential	Not Essential
SAUSA300_RS06645	SAUSA300_1226	hom	homoserine dehydrogenase	0.449791	0.493646	0	Not Essential	Not Essential	1.21674	0.182027	0	Not Essential	Not Essential	1.16907	0.198258	0	Not Essential	Not Essential
SAUSA300_RS06650	SAUSA300_1227	thrC	threonine synthase	-1.94416	0.0014934	0.301306	Not Essential	Not Essential	-0.902139	0.433568	0.244319	Not Essential	Not Essential	-2.97874	0.00263496	0.0310835	Not Essential	Essential
SAUSA300_RS06655	SAUSA300_1228	thrB	homoserine kinase	-0.939631	0.195447	0.0723614	Not Essential	Not Essential	-0.883159	0.479001	0.238378	Not Essential	Not Essential	-1.10007	0.355753	0.277218	Not Essential	Not Essential
SAUSA300_RS06660	SAUSA300_1229	-	HAD family phosphatase	-0.94063	0.168812	0.0724503	Not Essential	Not Essential	-0.573591	0.670612	0.159414	Not Essential	Not Essential	-0.764433	0.581862	0.184872	Not Essential	Not Essential
SAUSA300_RS06665	SAUSA300_1230	-	hypothetical protein	-3.31942	0.0015139	0.0611591	Not Essential	Not Essential	-4.30542	0.0173814	0.0003627	Not Essential	Essential	-0.122087	0.968091	0.0937143	Not Essential	Not Essential
SAUSA300_RS06670	0	0	hypothetical protein	-4.42396	0.0115195	0.00131753	Not Essential	Essential	-2.99477	0.188915	0.0247279	Not Essential	Not Essential	-4.17175	0.105291	0.00054409	Not Essential	Not Essential
SAUSA300_RS06675	SAUSA300_1231	-	gamma-aminobutyrate permease	-0.902044	0.0958084	0.0691248	Not Essential	Not Essential	-1.20676	0.177489	0.358699	Not Essential	Not Essential	-2.60325	0.000547979	0.0860533	Not Essential	Not Essential
SAUSA300_RS06680	SAUSA300_1232	katA	catalase	-3.70274	4.25e-13	0.0183349	Not Essential	Essential	-6.85495	1.21e-08	6.11e-09	Essential	Essential	-2.31566	0.0127422	0.167289	Not Essential	Not Essential
SAUSA300_RS06685	SAUSA300_1233	rpmG2	50S ribosomal protein L33	-4.09996	0.00254038	0.0045337	Essential	Essential	-3.61614	0.0757752	0.00379876	Not Essential	Not Essential	-5.11653	0.0248734	1.06e-05	Not Essential	Essential
SAUSA300_RS06690	SAUSA300_1234	rpsN2	30S ribosomal protein S14	-2.28183	0.0493893	0.476071	Not Essential	Not Essential	-4.32281	0.0185033	0.00034064	Not Essential	Essential	0.0442475	0.989553	0	Not Essential	Not Essential
SAUSA300_RS06695	SAUSA300_1235	guaC	guanosine monophosphate reductase	-0.141769	0.868134	0.0333093	Not Essential	Not Essential	0.00207854	0.998368	0	Not Essential	Not Essential	-1.34208	0.205882	0.370395	Not Essential	Not Essential
SAUSA300_RS06700	0	0	hypothetical protein	-0.58507	0.745621	0.0486513	Not Essential	Not Essential	-3.347	0.11172	0.0088154	Not Essential	Not Essential	-4.60035	0.0628038	9.87e-05	Not Essential	Not Essential
SAUSA300_RS06705	SAUSA300_1236	-	secretion protein	-0.103985	0.901349	0.0324566	Not Essential	Not Essential	0.469802	0.724487	0	Not Essential	Not Essential	1.20873	0.252477	0	Not Essential	Not Essential
SAUSA300_RS06710	SAUSA300_1237	lexA	LexA repressor	-7.97003	1.15e-13	9.74e-12	Essential	Essential	-5.13852	0.000866031	1.49e-05	Essential	Essential	-7.64416	8.78e-08	1.31e-11	Essential	Essential
SAUSA300_RS06715	0	0	hypothetical protein	0.395743	0.819375	0	Not Essential	Not Essential	0.289335	0.91539	0	Not Essential	Not Essential	0.744064	0.802493	0	Not Essential	Not Essential
SAUSA300_RS06720	SAUSA300_1238	-	hypothetical protein	-1.67886	0.217104	0.203194	Not Essential	Not Essential	-3.78311	0.0652923	0.00220485	Not Essential	Not Essential	-5.14647	0.0234693	9.29e-06	Not Essential	Essential
SAUSA300_RS06725	SAUSA300_1239	tkt	transketolase	-10.091	2.42e-28	0	Essential	Essential	-7.39542	1.47e-10	3.74e-10	Essential	Essential	-10.49	4.83e-25	0	Essential	Essential
SAUSA300_RS06730	SAUSA300_1240	-	hypothetical protein	-5.60415	0.000120876	7.42e-06	Essential	Essential	-3.70227	0.0707289	0.00287507	Not Essential	Not Essential	-4.89613	0.0313445	2.82e-05	Not Essential	Essential
SAUSA300_RS06735	0	0	hypothetical protein	-4.43695	0.014304	0.00125166	Not Essential	Essential	-2.76519	0.212289	0.0461316	Not Essential	Not Essential	-4.19491	0.10297	0.000497787	Not Essential	Not Essential
SAUSA300_RS06740	SAUSA300_1241	-	membrane protein	-3.75099	1.1e-05	0.0155883	Not Essential	Essential	-1.54758	0.344838	0.476692	Not Essential	Not Essential	-6.92748	2.45e-05	9.8e-10	Essential	Essential
SAUSA300_RS06745	SAUSA300_1242	sbcD	exonuclease sbcCD subunit D	-1.50453	0.0107579	0.15672	Not Essential	Not Essential	-1.32032	0.176773	0.410114	Not Essential	Not Essential	0.160212	0.911571	0	Not Essential	Not Essential
SAUSA300_RS06750	SAUSA300_1243	sbcC	nuclease SbcCD subunit C	-1.79093	3.24e-07	0.240311	Not Essential	Not Essential	-2.689	8.41e-07	0.0561897	Not Essential	Not Essential	-1.92966	0.0006291	0.336517	Not Essential	Not Essential
SAUSA300_RS06755	SAUSA300_1244	mscL	large-conductance mechanosensitive channel	-2.06333	0.0507907	0.357127	Not Essential	Not Essential	-4.50972	0.0135074	0.000171722	Not Essential	Essential	-6.09861	0.00136021	9.16e-08	Essential	Essential
SAUSA300_RS06760	SAUSA300_1245	opuD1	glycine/betaine ABC transporter	-1.09076	0.0338873	0.0876847	Not Essential	Not Essential	-2.3343	0.0041725	0.130555	Not Essential	Not Essential	-0.813757	0.361875	0.19601	Not Essential	Not Essential
SAUSA300_RS06765	SAUSA300_1246	citB	aconitate hydratase	-10.676	2.67e-33	0	Essential	Essential	-7.96729	2.68e-13	1.63e-11	Essential	Essential	-11.2743	8.08e-32	0	Essential	Essential
SAUSA300_RS06770	SAUSA300_1247	-	4-hydroxybenzoyl-CoA thioesterase	-2.48856	0.00163732	0.400633	Not Essential	Not Essential	-1.15833	0.470164	0.338139	Not Essential	Not Essential	-1.2459	0.517429	0.330607	Not Essential	Not Essential
SAUSA300_RS06775	SAUSA300_1248	-	hypothetical protein	-2.23696	0.0762496	0.450224	Not Essential	Not Essential	-3.94189	0.0447577	0.00129481	Not Essential	Essential	-5.38417	0.0142869	3.11e-06	Not Essential	Essential
SAUSA300_RS06780	SAUSA300_1249	plsY	glycerol-3-phosphate acyltransferase	-3.35639	3.63e-07	0.0548455	Not Essential	Not Essential	-5.49093	0.000117055	3.43e-06	Essential	Essential	-8.25029	2.8e-10	2.59e-13	Essential	Essential
SAUSA300_RS06785	SAUSA300_1250	parE	DNA topoisomerase IV subunit B	-10.1699	2.46e-29	0	Essential	Essential	-7.4433	5.94e-11	2.89e-10	Essential	Essential	-10.515	4.07e-24	0	Essential	Essential
SAUSA300_RS06790	SAUSA300_1251	parC	DNA topoisomerase 4 subunit A	-10.6628	3.48e-33	0	Essential	Essential	-8.05803	1.49e-13	9.74e-12	Essential	Essential	-11.325	1.58e-32	0	Essential	Essential
SAUSA300_RS06795	0	0	hypothetical protein	0.942495	0.592708	0	Not Essential	Not Essential	-3.32945	0.117932	0.0092985	Not Essential	Not Essential	1.07275	0.730371	0	Not Essential	Not Essential
SAUSA300_RS06800	SAUSA300_1252	alsT	alanine:cation symporter family protein	0.236005	0.709015	0	Not Essential	Not Essential	0.699078	0.431122	0	Not Essential	Not Essential	1.07125	0.214548	0	Not Essential	Not Essential
SAUSA300_RS06805	SAUSA300_1253	glcT	protein GlcT	-0.550025	0.427496	0.0469852	Not Essential	Not Essential	-0.539464	0.684354	0.152572	Not Essential	Not Essential	-1.03825	0.360938	0.257118	Not Essential	Not Essential
SAUSA300_RS06810	0	0	hypothetical protein	-0.0407089	0.982283	0.0311481	Not Essential	Not Essential	-1.30795	0.553617	0.404308	Not Essential	Not Essential	-1.04877	0.71009	0.260432	Not Essential	Not Essential
SAUSA300_RS06815	SAUSA300_1254	cozEb	AI-2E family transporter	-1.1384	0.0317352	0.0933935	Not Essential	Not Essential	-3.12081	0.000118131	0.0172635	Not Essential	Essential	-1.72802	0.0488293	0.44113	Not Essential	Not Essential
SAUSA300_RS06820	SAUSA300_1255	mprF	phosphatidylglycerol lysyltransferase	-2.52557	5.34e-13	0.378601	Not Essential	Not Essential	-8.36562	4.65e-15	1.65e-12	Essential	Essential	-9.43134	6.81e-35	0	Essential	Essential
SAUSA300_RS06825	SAUSA300_1256	msrA2	peptide-methionine (S)-S-oxide reductase	-3.48809	5.9e-05	0.0367116	Not Essential	Essential	-5.01047	0.00103606	2.49e-05	Essential	Essential	-7.02318	1.37e-05	5.63e-10	Essential	Essential
SAUSA300_RS06830	SAUSA300_1257	msrR	regulatory protein MsrR	-1.50942	0.0314049	0.157855	Not Essential	Not Essential	-6.08607	5.84e-06	2.46e-07	Essential	Essential	-8.60824	4.71e-12	2.26e-14	Essential	Essential
SAUSA300_RS06835	SAUSA300_1258	dmpI	tautomerase	-5.09711	0.00105016	7.81e-05	Essential	Essential	-3.17497	0.142077	0.014743	Not Essential	Not Essential	-4.72282	0.0559754	5.91e-05	Not Essential	Not Essential
SAUSA300_RS06840	SAUSA300_1259	-	DNA repair protein MucB	-1.57171	0.00400079	0.173127	Not Essential	Not Essential	-0.783169	0.423256	0.209286	Not Essential	Not Essential	-9.79461	6.37e-19	0	Essential	Essential
SAUSA300_RS06845	SAUSA300_1260	tyrA	prephenate dehydrogenase	-1.23217	0.0256436	0.106085	Not Essential	Not Essential	-0.774971	0.467735	0.207061	Not Essential	Not Essential	-2.27335	0.00647616	0.182669	Not Essential	Not Essential
SAUSA300_RS06850	SAUSA300_1261	-	aminopeptidase	-1.24581	0.0424797	0.108105	Not Essential	Not Essential	-0.826267	0.500528	0.221377	Not Essential	Not Essential	-0.200007	0.892301	0.100722	Not Essential	Not Essential
SAUSA300_RS06855	SAUSA300_1262	trpE	anthranilate synthase component I	-0.27127	0.697308	0.0366859	Not Essential	Not Essential	-0.201169	0.870445	0.100216	Not Essential	Not Essential	-0.553303	0.612378	0.145079	Not Essential	Not Essential
SAUSA300_RS06860	SAUSA300_1263	trpG	glutamine amidotransferase	-1.60197	0.0384956	0.181114	Not Essential	Not Essential	-1.51559	0.292496	0.493182	Not Essential	Not Essential	-2.92965	0.0443375	0.0358075	Not Essential	Essential
SAUSA300_RS06865	SAUSA300_1264	trpD	anthranilate phosphoribosyltransferase	-0.136155	0.867713	0.033179	Not Essential	Not Essential	-0.703262	0.560661	0.188588	Not Essential	Not Essential	-0.246184	0.878478	0.10528	Not Essential	Not Essential
SAUSA300_RS06870	SAUSA300_1265	trpC	indole-3-glycerol-phosphate synthase	-0.337512	0.688201	0.0387193	Not Essential	Not Essential	-0.750838	0.57834	0.200648	Not Essential	Not Essential	-0.576585	0.69423	0.148897	Not Essential	Not Essential
SAUSA300_RS06875	SAUSA300_1266	trpF	N-(5'-phosphoribosyl)anthranilate isomerase	-1.7184	0.0137768	0.215597	Not Essential	Not Essential	-5.58866	8.82e-05	2.25e-06	Essential	Essential	-1.07751	0.483585	0.269711	Not Essential	Not Essential
SAUSA300_RS06880	SAUSA300_1267	trpB	tryptophan synthase subunit beta	-0.168572	0.827419	0.0339486	Not Essential	Not Essential	-0.94792	0.408528	0.259214	Not Essential	Not Essential	0.667346	0.60594	0	Not Essential	Not Essential
SAUSA300_RS06885	SAUSA300_1268	trpA	tryptophan synthase subunit alpha	0.0210993	0.983879	0	Not Essential	Not Essential	0.469996	0.769491	0	Not Essential	Not Essential	0.465113	0.79448	0	Not Essential	Not Essential
SAUSA300_RS06890	SAUSA300_1269	femA	aminoacyltransferase FemA	-9.41831	1.04e-23	2.22e-16	Essential	Essential	-6.76022	1.6e-08	9.8e-09	Essential	Essential	-9.84553	2.83e-20	0	Essential	Essential
SAUSA300_RS06895	SAUSA300_1270	femB	aminoacyltransferase FemB	-9.48854	1.15e-23	2.22e-16	Essential	Essential	-6.75708	2.21e-08	9.95e-09	Essential	Essential	-9.58981	3.04e-17	0	Essential	Essential
SAUSA300_RS06900	SAUSA300_1271	-	hydrolase	0.148182	0.872698	0	Not Essential	Not Essential	0.121999	0.941506	0	Not Essential	Not Essential	0.16378	0.930828	0	Not Essential	Not Essential
SAUSA300_RS06905	SAUSA300_1272	-	SWIM zinc finger family protein	2.08015	0.00609943	0	Not Essential	Not Essential	2.31118	0.114811	0	Not Essential	Not Essential	2.43991	0.15544	0	Not Essential	Not Essential
SAUSA300_RS06910	SAUSA300_1273	opp-2F	ABC transporter ATP-binding protein	-2.21858	0.000708951	0.439809	Not Essential	Not Essential	-5.87412	1.47e-05	6.42e-07	Essential	Essential	-8.36946	1.1e-10	1.16e-13	Essential	Essential
SAUSA300_RS06915	SAUSA300_1274	opp-2D	peptide ABC transporter ATP-binding protein	-1.12442	0.0982457	0.0916693	Not Essential	Not Essential	-1.16236	0.345771	0.339815	Not Essential	Not Essential	-1.9648	0.0730654	0.318898	Not Essential	Not Essential
SAUSA300_RS06920	SAUSA300_1275	opp-2C	peptide ABC transporter permease	-0.899645	0.191097	0.0689252	Not Essential	Not Essential	-2.62065	0.0142458	0.0667632	Not Essential	Not Essential	-0.832336	0.578961	0.200406	Not Essential	Not Essential
SAUSA300_RS06925	SAUSA300_1276	opp-2B	peptide ABC transporter permease	-0.505992	0.462878	0.0450248	Not Essential	Not Essential	-0.898448	0.369651	0.243152	Not Essential	Not Essential	-1.67648	0.0737689	0.468018	Not Essential	Not Essential
SAUSA300_RS06930	0	0	hypothetical protein	-1.00709	0.573719	0.0787162	Not Essential	Not Essential	-3.30889	0.125509	0.00989558	Not Essential	Not Essential	-4.76886	0.0410166	4.87e-05	Not Essential	Essential
SAUSA300_RS06935	SAUSA300_1277	-	hypothetical protein	-1.35643	0.119532	0.126346	Not Essential	Not Essential	-4.95703	0.00203495	3.08e-05	Essential	Essential	-4.22254	0.00310471	0.000447437	Essential	Essential
SAUSA300_RS06940	SAUSA300_1278	-	oligoendopeptidase F	-1.16108	0.0166721	0.0962795	Not Essential	Not Essential	-1.65914	0.034318	0.418719	Not Essential	Not Essential	-1.39741	0.0461336	0.394854	Not Essential	Not Essential
SAUSA300_RS06945	SAUSA300_1279	phoU	phosphate transport system regulatory protein PhoU	2.02394	0.00471116	0	Not Essential	Not Essential	2.6708	0.0115731	0	Not Essential	Not Essential	2.77353	0.0147635	0	Not Essential	Not Essential
SAUSA300_RS06950	SAUSA300_1280	pstB	phosphate ABC transporter ATP-binding protein	-0.0360577	0.968734	0.0310575	Not Essential	Not Essential	-1.99494	0.0684551	0.254209	Not Essential	Not Essential	-1.80075	0.0862784	0.403042	Not Essential	Not Essential
SAUSA300_RS06955	SAUSA300_1281	pstA	phosphate ABC transporter, permease protein PstA	0.662838	0.319915	0	Not Essential	Not Essential	0.835452	0.448414	0	Not Essential	Not Essential	0.953329	0.446622	0	Not Essential	Not Essential
SAUSA300_RS06960	SAUSA300_1282	pstC	phosphate ABC transporter permease subunit PstC	-0.68046	0.338145	0.0537122	Not Essential	Not Essential	-1.42015	0.212529	0.458503	Not Essential	Not Essential	-0.173349	0.917593	0.0982309	Not Essential	Not Essential
SAUSA300_RS06965	SAUSA300_1283	pstS	phosphate-binding protein	-2.15894	0.0015139	0.406858	Not Essential	Not Essential	-0.885299	0.472726	0.239041	Not Essential	Not Essential	-4.26612	2.78e-05	0.000377766	Essential	Essential
SAUSA300_RS06970	#N/A	#N/A	#N/A	1.02076	0.623514	0	Not Essential	Not Essential	-0.0461983	0.992041	0.0836616	Not Essential	Not Essential	1.878	0.533825	0	Not Essential	Not Essential
SAUSA300_RS06980	SAUSA300_1284	cvfB	virulence factor B	-2.65478	6.43e-05	0.304268	Not Essential	Not Essential	-4.00621	0.000132049	0.00103939	Essential	Essential	-8.70292	8.96e-12	1.15e-14	Essential	Essential
SAUSA300_RS06985	SAUSA300_1285	-	ABC transporter ATP-binding protein	-2.37885	2.22e-07	0.466497	Not Essential	Not Essential	-1.67565	0.0458764	0.410145	Not Essential	Not Essential	-2.80437	0.000388588	0.0508241	Not Essential	Not Essential
SAUSA300_RS06990	SAUSA300_1286	lysC	aspartate kinase	-0.336102	0.666338	0.0386736	Not Essential	Not Essential	-0.655052	0.593437	0.17713	Not Essential	Not Essential	-1.48814	0.160094	0.437211	Not Essential	Not Essential
SAUSA300_RS06995	SAUSA300_1287	asd	aspartate-semialdehyde dehydrogenase	-1.0779	0.123959	0.0862215	Not Essential	Not Essential	-0.35637	0.80535	0.121065	Not Essential	Not Essential	-3.48921	0.00113551	0.00629508	Essential	Essential
SAUSA300_RS07000	SAUSA300_1288	dapA	4-hydroxy-tetrahydrodipicolinate synthase	-0.517348	0.485159	0.0455168	Not Essential	Not Essential	-1.68666	0.137475	0.404437	Not Essential	Not Essential	-0.774764	0.574982	0.187142	Not Essential	Not Essential
SAUSA300_RS07005	SAUSA300_1289	dapB	4-hydroxy-tetrahydrodipicolinate reductase	-0.9215	0.330915	0.0707744	Not Essential	Not Essential	-0.477103	0.799098	0.140895	Not Essential	Not Essential	-1.49986	0.407196	0.442867	Not Essential	Not Essential
SAUSA300_RS07010	SAUSA300_1290	dapD	2,3,4,5-tetrahydropyridine-2,6-dicarboxylate N-acetyltransferase	-0.826391	0.336947	0.0632037	Not Essential	Not Essential	-0.41666	0.800888	0.130533	Not Essential	Not Essential	-0.657624	0.706989	0.16324	Not Essential	Not Essential
SAUSA300_RS07015	SAUSA300_1291	dapI	hydrolase	-0.766166	0.292606	0.0590026	Not Essential	Not Essential	-1.42895	0.168378	0.462886	Not Essential	Not Essential	-2.33525	0.024684	0.160469	Not Essential	Not Essential
SAUSA300_RS07020	SAUSA300_1292	alr2	alanine racemase 2	-0.785047	0.247184	0.060274	Not Essential	Not Essential	-1.15256	0.320763	0.335747	Not Essential	Not Essential	0.236589	0.87815	0	Not Essential	Not Essential
SAUSA300_RS07025	SAUSA300_1293	lysA	diaminopimelate decarboxylase	-1.15137	0.0317464	0.0950304	Not Essential	Not Essential	-2.72326	0.0016392	0.0514536	Not Essential	Not Essential	-2.89826	0.000988945	0.0391494	Not Essential	Essential
SAUSA300_RS07030	SAUSA300_1294	msa	protein msa	-1.70932	0.0561694	0.212685	Not Essential	Not Essential	-5.49146	0.000166696	3.42e-06	Essential	Essential	-3.80822	0.00325361	0.00209083	Essential	Essential
SAUSA300_RS07035	SAUSA300_1295	cspA	cold-shock protein CspA	-4.63797	0.00744519	0.000556995	Essential	Essential	-2.99269	0.183425	0.0248725	Not Essential	Not Essential	-4.50155	0.0834606	0.000147927	Not Essential	Not Essential
SAUSA300_RS07040	0	0	hypothetical protein	-5.86122	4.18e-05	2.09e-06	Essential	Essential	-3.6919	0.0737518	0.00297383	Not Essential	Not Essential	-5.3017	0.0160591	4.57e-06	Not Essential	Essential
SAUSA300_RS07045	SAUSA300_1296	-	hypothetical protein	-1.15657	0.310402	0.0956966	Not Essential	Not Essential	-1.64135	0.336042	0.427969	Not Essential	Not Essential	-6.10616	0.00130374	8.81e-08	Essential	Essential
SAUSA300_RS07050	SAUSA300_1297	acyP	acylphosphatase	2.17507	0.0619709	0	Not Essential	Not Essential	2.16627	0.237185	0	Not Essential	Not Essential	2.3103	0.28929	0	Not Essential	Not Essential
SAUSA300_RS07055	SAUSA300_1298	xpaC	5-bromo-4-chloroindolyl phosphate hydrolysis protein	1.7337	0.0112456	0	Not Essential	Not Essential	2.12799	0.0968026	0	Not Essential	Not Essential	2.25678	0.0625135	0	Not Essential	Not Essential
SAUSA300_RS07060	SAUSA300_1299	-	tellurite resistance protein TelA	-1.38652	0.0259107	0.131926	Not Essential	Not Essential	-0.695221	0.587773	0.186624	Not Essential	Not Essential	-8.75658	1.13e-12	7.99e-15	Essential	Essential
SAUSA300_RS07065	#N/A	#N/A	#N/A	-0.133366	0.931977	0.0331148	Not Essential	Not Essential	-0.603461	0.80535	0.165678	Not Essential	Not Essential	-0.135493	0.966579	0.0948619	Not Essential	Not Essential
SAUSA300_RS07070	#N/A	#N/A	#N/A	-0.129062	0.9241	0.0330163	Not Essential	Not Essential	-0.211462	0.926434	0.101456	Not Essential	Not Essential	0.215305	0.93656	0	Not Essential	Not Essential
SAUSA300_RS07075	SAUSA300_1300	brnQ3	branched-chain amino acid transport system II carrier protein	-1.01977	0.0282915	0.0799938	Not Essential	Not Essential	-0.0428188	0.97746	0.0833412	Not Essential	Not Essential	-0.543739	0.626913	0.143548	Not Essential	Not Essential
SAUSA300_RS07080	SAUSA300_1301	-	nitric oxide reductase activation protein NorD	-1.15857	0.00667509	0.0959545	Not Essential	Not Essential	-0.860069	0.280823	0.231333	Not Essential	Not Essential	-1.69137	0.0185311	0.460271	Not Essential	Not Essential
SAUSA300_RS07085	SAUSA300_1302	-	hypothetical protein	-0.724363	0.378156	0.0563271	Not Essential	Not Essential	-0.234607	0.884388	0.104314	Not Essential	Not Essential	-0.247113	0.888965	0.105374	Not Essential	Not Essential
SAUSA300_RS07090	SAUSA300_1303	-	hypothetical protein	-0.0432585	0.982107	0.0311981	Not Essential	Not Essential	-0.951971	0.672152	0.260571	Not Essential	Not Essential	-0.443819	0.89127	0.128774	Not Essential	Not Essential
SAUSA300_RS07095	SAUSA300_1304	-	hypothetical protein	-1.48822	0.0341844	0.152997	Not Essential	Not Essential	-5.71774	4.39e-05	1.28e-06	Essential	Essential	-3.50011	0.00338302	0.00606997	Essential	Essential
SAUSA300_RS07100	SAUSA300_1305	sucB	dihydrolipoyllysine-residue succinyltransferase component of 2-oxoglutarate dehydrogenase complex	-2.92529	4.15e-07	0.17337	Not Essential	Not Essential	-6.515	2.19e-07	3.26e-08	Essential	Essential	-9.41914	1.33e-16	0	Essential	Essential
SAUSA300_RS07105	SAUSA300_1306	sucA	2-oxoglutarate dehydrogenase E1 component	-1.06801	0.0181339	0.085117	Not Essential	Not Essential	-1.59292	0.0253062	0.453171	Not Essential	Not Essential	-0.664877	0.409943	0.164607	Not Essential	Not Essential
SAUSA300_RS07110	SAUSA300_1307	arlS	two-component sensor histidine kinase	-2.27935	5.54e-06	0.474626	Not Essential	Not Essential	-0.617304	0.576918	0.168671	Not Essential	Not Essential	-1.61926	0.0977503	0.497541	Not Essential	Not Essential
SAUSA300_RS07115	SAUSA300_1308	arlR	DNA-binding response regulator	-0.359992	0.7114	0.0394621	Not Essential	Not Essential	-1.2947	0.359279	0.398148	Not Essential	Not Essential	-1.59446	0.227989	0.489828	Not Essential	Not Essential
SAUSA300_RS07120	0	0	hypothetical protein	-1.02008	0.625328	0.0800256	Not Essential	Not Essential	-3.09743	0.172306	0.0184695	Not Essential	Not Essential	-4.1251	0.108339	0.000650098	Not Essential	Not Essential
SAUSA300_RS07125	0	0	hypothetical protein	0.0331477	0.986298	0	Not Essential	Not Essential	0.629957	0.793812	0	Not Essential	Not Essential	1.17777	0.691168	0	Not Essential	Not Essential
SAUSA300_RS07130	SAUSA300_1309	-	IS200/IS605 family transposase	0.269048	0.788466	0	Not Essential	Not Essential	0.0913915	0.966548	0	Not Essential	Not Essential	0.224749	0.916925	0	Not Essential	Not Essential
SAUSA300_RS07135	SAUSA300_1310	pgpB	phosphatase PAP2 family protein	0.248874	0.77737	0	Not Essential	Not Essential	-0.175747	0.918292	0.0972338	Not Essential	Not Essential	0.640208	0.671537	0	Not Essential	Not Essential
SAUSA300_RS07140	SAUSA300_1311	murG	undecaprenyldiphospho-muramoylpentapeptide beta-N- acetylglucosaminyltransferase	-9.45367	3.67e-24	2.22e-16	Essential	Essential	-6.81903	1.75e-08	7.31e-09	Essential	Essential	-9.41768	3.53e-17	0	Essential	Essential
SAUSA300_RS07145	SAUSA300_1312	-	N-acetyltransferase	0.237835	0.832528	0	Not Essential	Not Essential	0.559237	0.770439	0	Not Essential	Not Essential	0.891348	0.645846	0	Not Essential	Not Essential
SAUSA300_RS07150	SAUSA300_1313	ctpA	serine protease	-2.6638	2.57e-08	0.299288	Not Essential	Not Essential	-4.17207	2.57e-06	0.000583484	Essential	Essential	-3.40274	8.71e-06	0.00837524	Essential	Essential
SAUSA300_RS07155	#N/A	#N/A	#N/A	-2.17233	0.181992	0.414141	Not Essential	Not Essential	-1.09022	0.646581	0.31071	Not Essential	Not Essential	-4.61342	0.0622395	9.35e-05	Not Essential	Not Essential
SAUSA300_RS07160	SAUSA300_1314	-	hypothetical protein	-2.93451	0.0612042	0.169673	Not Essential	Not Essential	-3.48839	0.100248	0.00569597	Not Essential	Not Essential	-4.62499	0.0535958	8.91e-05	Not Essential	Not Essential
SAUSA300_RS07165	SAUSA300_1315	crr	glucose-specific phosphotransferase enzyme IIA component	-5.24484	8.76e-08	4.01e-05	Essential	Essential	-4.71535	0.00519446	7.9e-05	Essential	Essential	-2.54527	0.155295	0.0992695	Not Essential	Not Essential
SAUSA300_RS07170	SAUSA300_1316	msrB	peptide-methionine (R)-S-oxide reductase	-0.202893	0.877211	0.034811	Not Essential	Not Essential	0.379544	0.864357	0	Not Essential	Not Essential	-0.85933	0.71009	0.206994	Not Essential	Not Essential
SAUSA300_RS07175	SAUSA300_1317	msrA1	peptide-methionine (S)-S-oxide reductase	0.983639	0.332895	0	Not Essential	Not Essential	2.04416	0.169243	0	Not Essential	Not Essential	1.26044	0.53194	0	Not Essential	Not Essential
SAUSA300_RS07180	SAUSA300_1318	fakB2	hypothetical protein	1.44831	0.03102	0	Not Essential	Not Essential	2.12658	0.0410353	0	Not Essential	Not Essential	2.28353	0.0410166	0	Not Essential	Not Essential
SAUSA300_RS07185	SAUSA300_1319	dfrA	dihydrofolate reductase	-7.63326	1.88e-12	8.66e-11	Essential	Essential	-4.86727	0.0023103	4.39e-05	Essential	Essential	-6.88401	3.36e-05	1.26e-09	Essential	Essential
SAUSA300_RS07190	SAUSA300_1320	thyA	thymidylate synthase	-8.71506	4.83e-18	5.73e-14	Essential	Essential	-6.03834	8.45e-06	3.06e-07	Essential	Essential	-8.50573	9.13e-11	4.57e-14	Essential	Essential
SAUSA300_RS07195	SAUSA300_1321	-	hypothetical protein	-1.10644	0.277074	0.0895122	Not Essential	Not Essential	-0.640616	0.750952	0.173843	Not Essential	Not Essential	0.42054	0.877334	0	Not Essential	Not Essential
SAUSA300_RS07200	SAUSA300_1322	cvfC	virulence factor C	-2.88183	1.72e-07	0.191522	Not Essential	Not Essential	-1.94363	0.0487496	0.277298	Not Essential	Not Essential	-4.17306	1.58e-05	0.000541357	Essential	Essential
SAUSA300_RS07205	SAUSA300_1323	-	hypothetical protein	-1.87914	0.177801	0.273937	Not Essential	Not Essential	-3.602	0.0715767	0.00397486	Not Essential	Not Essential	-3.64008	0.108769	0.00377314	Not Essential	Not Essential
SAUSA300_RS07210	0	0	hypothetical protein	-4.66169	0.00482752	0.000505213	Essential	Essential	-3.2644	0.141322	0.0113119	Not Essential	Not Essential	-4.34394	0.0930875	0.000278295	Not Essential	Not Essential
SAUSA300_RS07215	SAUSA300_1324	-	membrane protein	-0.301574	0.728596	0.0375882	Not Essential	Not Essential	0.295229	0.849366	0	Not Essential	Not Essential	-1.1958	0.30487	0.311311	Not Essential	Not Essential
SAUSA300_RS07220	#N/A	#N/A	#N/A	-0.388928	0.896235	0.04046	Not Essential	Not Essential	-0.191414	0.952308	0.0990586	Not Essential	Not Essential	-3.18597	NA	0.0166913	Not Essential	Not Essential
SAUSA300_RS07225	#N/A	#N/A	#N/A	-0.0798241	0.96596	0.0319398	Not Essential	Not Essential	-0.433306	0.868531	0.133297	Not Essential	Not Essential	0.487179	0.880681	0	Not Essential	Not Essential
SAUSA300_RS07230	SAUSA300_1326	rnhA	ribonuclease H	0.131379	0.930201	0	Not Essential	Not Essential	-0.464155	0.838832	0.138599	Not Essential	Not Essential	-1.71755	0.44268	0.446609	Not Essential	Not Essential
SAUSA300_RS07235	SAUSA300_1327	ebh	hyperosmolarity resistance protein Ebh	-1.09712	0.707521	0.0884199	Not Essential	Not Essential	-0.138479	NA	0.0930592	Not Essential	Not Essential	-1.36044	NA	0.378387	Not Essential	Not Essential
SAUSA300_RS07240	SAUSA300_1328	norB	quinolone resistance protein NorB	-0.567253	0.3257	0.0477921	Not Essential	Not Essential	-0.543701	0.584867	0.153404	Not Essential	Not Essential	-0.261193	0.82577	0.10683	Not Essential	Not Essential
SAUSA300_RS07245	SAUSA300_1329	-	amino acid permease	0.190359	0.785517	0	Not Essential	Not Essential	0.387862	0.700378	0	Not Essential	Not Essential	-0.413871	0.704896	0.124754	Not Essential	Not Essential
SAUSA300_RS07250	SAUSA300_1330	ilvA1	serine/threonine dehydratase	-1.32314	0.0519531	0.120492	Not Essential	Not Essential	-1.48925	0.190759	0.493329	Not Essential	Not Essential	-0.859898	0.548464	0.207135	Not Essential	Not Essential
SAUSA300_RS07255	SAUSA300_1331	ald1	alanine dehydrogenase	-0.681418	0.314783	0.0537673	Not Essential	Not Essential	-0.099925	0.946967	0.0889763	Not Essential	Not Essential	-2.2139	0.0291714	0.205757	Not Essential	Not Essential
SAUSA300_RS07260	SAUSA300_1332	-	5'-3' exonuclease	-0.502316	0.519437	0.0448676	Not Essential	Not Essential	-0.203603	0.894754	0.100508	Not Essential	Not Essential	-0.288563	0.857428	0.10975	Not Essential	Not Essential
SAUSA300_RS07265	SAUSA300_1333	dynA	hypothetical protein	-0.192265	0.678382	0.0345386	Not Essential	Not Essential	-0.401693	0.554656	0.128105	Not Essential	Not Essential	-0.136864	0.877144	0.0949806	Not Essential	Not Essential
SAUSA300_RS07270	SAUSA300_1334	-	PepSY domain-containing protein	0.773913	0.156503	0	Not Essential	Not Essential	1.2856	0.140433	0	Not Essential	Not Essential	0.871701	0.367045	0	Not Essential	Not Essential
SAUSA300_RS07275	#N/A	#N/A	#N/A	-1.16483	0.519437	0.096768	Not Essential	Not Essential	-3.2495	0.137231	0.0118264	Not Essential	Not Essential	-4.66988	0.0581122	7.39e-05	Not Essential	Not Essential
SAUSA300_RS07280	SAUSA300_1335	-	DUF4889 domain-containing protein	0.46523	0.733856	0	Not Essential	Not Essential	1.14959	0.574505	0	Not Essential	Not Essential	0.968676	0.715843	0	Not Essential	Not Essential
SAUSA300_RS07285	SAUSA300_1336	-	RNA methyltransferase	-2.34929	4.96e-05	0.484163	Not Essential	Not Essential	-4.05647	9.09e-05	0.000874012	Essential	Essential	-6.52975	7.11e-11	9.18e-09	Essential	Essential
SAUSA300_RS07290	SAUSA300_1337	gpsB	cell cycle protein GpsB	-7.275	9.88e-11	8.06e-10	Essential	Essential	-4.56634	0.00833727	0.00013901	Essential	Essential	-6.29233	0.000670245	3.31e-08	Essential	Essential
SAUSA300_RS07295	SAUSA300_1338	-	hypothetical protein	-1.92135	0.0152854	0.291455	Not Essential	Not Essential	-5.1726	0.000700309	1.29e-05	Essential	Essential	-7.25087	1.8e-06	1.46e-10	Essential	Essential
SAUSA300_RS07300	SAUSA300_1339	-	hypothetical protein	-1.29749	0.250819	0.116202	Not Essential	Not Essential	-1.6071	0.375652	0.445796	Not Essential	Not Essential	0.88778	0.70915	0	Not Essential	Not Essential
SAUSA300_RS07305	0	0	hypothetical protein	-1.3052	0.235957	0.117473	Not Essential	Not Essential	0.421107	0.859442	0	Not Essential	Not Essential	0.00777543	0.998162	0	Not Essential	Not Essential
SAUSA300_RS07310	SAUSA300_1340	recU	Holliday junction resolvase RecU	-8.40676	3.79e-16	5.05e-13	Essential	Essential	-5.58402	4.92e-05	2.3e-06	Essential	Essential	-7.91498	1.36e-08	2.35e-12	Essential	Essential
SAUSA300_RS07315	SAUSA300_1341	pbp2	penicillin-binding protein 2	-10.3523	4.46e-30	0	Essential	Essential	-7.62236	4.55e-12	1.1e-10	Essential	Essential	-10.8008	1.93e-27	0	Essential	Essential
SAUSA300_RS07320	SAUSA300_1342	-	hypothetical protein	-0.921616	0.379639	0.0707843	Not Essential	Not Essential	-3.80611	0.0219522	0.00204304	Not Essential	Essential	-2.29276	0.233371	0.175506	Not Essential	Not Essential
SAUSA300_RS07325	SAUSA300_1343	nth	endonuclease III	-3.8688	5.08e-07	0.010395	Not Essential	Essential	-5.83365	3.12e-05	7.7e-07	Essential	Essential	-8.02167	3.52e-09	1.17e-12	Essential	Essential
SAUSA300_RS07330	SAUSA300_1344	dnaD	chromosome replication protein DnaD	-8.33049	2.52e-16	8.55e-13	Essential	Essential	-5.68329	6.48e-05	1.49e-06	Essential	Essential	-8.07732	4.74e-09	8.15e-13	Essential	Essential
SAUSA300_RS07335	SAUSA300_1345	asnC	asparagine--tRNA ligase	-1.26622	0.030556	0.111218	Not Essential	Not Essential	-0.67313	0.546847	0.181339	Not Essential	Not Essential	-1.24697	0.234704	0.331028	Not Essential	Not Essential
SAUSA300_RS07340	SAUSA300_1346	dinG	ATP-dependent helicase DinG	1.78862	6.98e-08	0	Not Essential	Not Essential	2.30487	0.000128011	0	Not Essential	Not Essential	2.28626	4.38e-05	0	Not Essential	Not Essential
SAUSA300_RS07345	SAUSA300_1347	birA	bifunctional biotin--[acetyl-CoA-carboxylase] synthetase/biotin operon repressor	-9.15187	1.14e-21	2.22e-15	Essential	Essential	-6.48754	1.97e-07	3.72e-08	Essential	Essential	-9.30033	4.48e-15	2.22e-16	Essential	Essential
SAUSA300_RS07350	SAUSA300_1348	papS	CCA-adding enzyme	-9.56034	5.1e-25	0	Essential	Essential	-6.78813	2.42e-08	8.53e-09	Essential	Essential	-9.61372	8.67e-18	0	Essential	Essential
SAUSA300_RS07355	SAUSA300_1349	bshA	N-acetyl-alpha-D-glucosaminyl L-malate synthase BshA	-3.47423	3.98e-11	0.0383315	Not Essential	Essential	-6.65276	7.37e-08	1.67e-08	Essential	Essential	-2.95721	0.00155115	0.0330829	Not Essential	Essential
SAUSA300_RS07360	SAUSA300_1350	-	hypothetical protein	-0.124398	0.936384	0.0329103	Not Essential	Not Essential	-0.584821	0.798111	0.161738	Not Essential	Not Essential	-2.34898	0.263323	0.155803	Not Essential	Not Essential
SAUSA300_RS07365	SAUSA300_1351	-	zinc metallopeptidase	-7.9695	1.03e-13	9.78e-12	Essential	Essential	-5.37444	0.000219066	5.61e-06	Essential	Essential	-7.56075	1.3e-07	2.21e-11	Essential	Essential
SAUSA300_RS07370	SAUSA300_1352	-	membrane protein	-0.571129	0.476218	0.0479769	Not Essential	Not Essential	-2.8695	0.00964201	0.0349318	Not Essential	Essential	0.385127	0.822216	0	Not Essential	Not Essential
SAUSA300_RS07375	SAUSA300_1353	-	hypothetical protein	-1.39167	0.0807629	0.132908	Not Essential	Not Essential	-1.05219	0.439959	0.296174	Not Essential	Not Essential	-0.544173	0.751537	0.143617	Not Essential	Not Essential
SAUSA300_RS07380	SAUSA300_1354	-	hypothetical protein	-1.79231	0.000558749	0.240806	Not Essential	Not Essential	-2.38648	0.0108798	0.116318	Not Essential	Not Essential	-9.85664	1e-19	0	Essential	Essential
SAUSA300_RS07385	SAUSA300_1355	aroA	3-phosphoshikimate 1-carboxyvinyltransferase	-4.77346	2.68e-15	0.000317156	Essential	Essential	-6.44125	3.68e-07	4.64e-08	Essential	Essential	-9.34323	8.54e-17	2.22e-16	Essential	Essential
SAUSA300_RS07390	SAUSA300_1356	aroB	3-dehydroquinate synthase	-5.02844	3.17e-17	0.000105842	Essential	Essential	-6.75206	1.9e-08	1.02e-08	Essential	Essential	-4.15355	1.33e-05	0.00058333	Essential	Essential
SAUSA300_RS07395	SAUSA300_1357	aroC	chorismate synthase	-3.4896	3.17e-09	0.0365387	Not Essential	Essential	-6.59238	2.24e-07	2.24e-08	Essential	Essential	-2.44329	0.0056272	0.126293	Not Essential	Not Essential
SAUSA300_RS07400	0	0	hypothetical protein	-1.24548	0.303944	0.108056	Not Essential	Not Essential	-0.161476	0.95023	0.095608	Not Essential	Not Essential	-1.53976	0.522403	0.462408	Not Essential	Not Essential
SAUSA300_RS07405	SAUSA300_1358	ndk	nucleoside-diphosphate kinase	-1.10169	0.269461	0.0889536	Not Essential	Not Essential	-4.71349	0.0062463	7.96e-05	Essential	Essential	-0.714004	0.767136	0.17425	Not Essential	Not Essential
SAUSA300_RS07410	SAUSA300_1359	hepT	heptaprenyl diphosphate synthase subunit II	-8.65542	1.24e-18	8.77e-14	Essential	Essential	-5.93948	1.42e-05	4.79e-07	Essential	Essential	-8.53334	1.34e-11	3.8e-14	Essential	Essential
SAUSA300_RS07415	SAUSA300_1360	ubiE	demethylmenaquinone methyltransferase	-8.17867	1.64e-15	2.41e-12	Essential	Essential	-5.47485	0.000138738	3.67e-06	Essential	Essential	-7.38677	1.63e-06	6.44e-11	Essential	Essential
SAUSA300_RS07420	SAUSA300_1361	-	heptaprenyl pyrophosphate synthase subunit A	-8.23923	3.85e-15	1.6e-12	Essential	Essential	-5.4729	0.000178598	3.7e-06	Essential	Essential	-7.84965	5.94e-08	3.57e-12	Essential	Essential
SAUSA300_RS07425	0	0	hypothetical protein	-0.667542	0.496695	0.0529787	Not Essential	Not Essential	0.100406	0.966864	0	Not Essential	Not Essential	0.297269	0.903671	0	Not Essential	Not Essential
SAUSA300_RS07430	SAUSA300_1362	hup	DNA-binding protein HU	-3.17221	0.166183	0.0927273	Not Essential	Not Essential	-2.13788	0.386159	0.19564	Not Essential	Not Essential	-3.27271	NA	0.0127248	Not Essential	Not Essential
SAUSA300_RS07435	SAUSA300_1363	gpsA	glycerol-3-phosphate dehydrogenase (NAD(P)(+))	-2.89829	5.64e-07	0.184505	Not Essential	Not Essential	-6.31685	3.18e-07	8.39e-08	Essential	Essential	-3.38326	0.000223842	0.00892467	Essential	Essential
SAUSA300_RS07440	SAUSA300_1364	engA	ribosome biogenesis GTPase Der	-9.33078	1.11e-22	6.66e-16	Essential	Essential	-6.61089	2.4e-07	2.04e-08	Essential	Essential	-9.45895	3.52e-17	0	Essential	Essential
SAUSA300_RS07445	SAUSA300_1365	rpsA	30S ribosomal protein S1	-0.218314	0.800188	0.0352152	Not Essential	Not Essential	0.0507931	0.977566	0	Not Essential	Not Essential	0.154909	0.915418	0	Not Essential	Not Essential
SAUSA300_RS07450	0	0	hypothetical protein	-2.14475	0.0786845	0.399224	Not Essential	Not Essential	-0.473713	0.85002	0.14029	Not Essential	Not Essential	-5.35364	0.0134622	3.59e-06	Not Essential	Essential
SAUSA300_RS07455	0	0	hypothetical protein	-0.954293	0.579255	0.0736811	Not Essential	Not Essential	-3.37182	0.126129	0.00817236	Not Essential	Not Essential	-4.81318	0.052967	4.03e-05	Not Essential	Not Essential
SAUSA300_RS07460	SAUSA300_1366	-	hypothetical protein	-4.30732	0.0231769	0.00207533	Not Essential	Essential	-2.86514	0.19808	0.0353459	Not Essential	Not Essential	-4.14877	0.119777	0.000594075	Not Essential	Not Essential
SAUSA300_RS07465	SAUSA300_1367	cmk	cytidylate kinase	-8.31632	7.36e-17	9.43e-13	Essential	Essential	-5.32838	0.000330315	6.8e-06	Essential	Essential	-7.56903	2.77e-07	2.1e-11	Essential	Essential
SAUSA300_RS07470	SAUSA300_1368	ansA	L-asparaginase	0.425984	0.557312	0	Not Essential	Not Essential	0.00982857	0.995636	0	Not Essential	Not Essential	0.723609	0.56554	0	Not Essential	Not Essential
SAUSA300_RS07475	SAUSA300_1369	-	thioredoxin reductase	-0.92384	0.138317	0.0709764	Not Essential	Not Essential	-1.88518	0.0710897	0.30474	Not Essential	Not Essential	-1.38217	0.197685	0.388008	Not Essential	Not Essential
SAUSA300_RS07480	0	0	hypothetical protein	-4.34336	0.0169891	0.00180554	Not Essential	Essential	-2.78903	0.230385	0.0433246	Not Essential	Not Essential	-4.16021	0.115537	0.000568659	Not Essential	Not Essential
SAUSA300_RS07485	SAUSA300_1370	ebpS	elastin-binding protein EbpS	-3.35903	3.26e-08	0.0544162	Not Essential	Not Essential	-6.26522	1.03e-06	1.07e-07	Essential	Essential	-9.1135	7.77e-15	6.66e-16	Essential	Essential
SAUSA300_RS07490	SAUSA300_1371	recQ2	ATP-dependent DNA helicase RecQ	-0.666517	0.319904	0.0529212	Not Essential	Not Essential	-2.53785	0.00553029	0.0817794	Not Essential	Not Essential	0.052835	0.968793	0	Not Essential	Not Essential
SAUSA300_RS07495	SAUSA300_1372	-	hypothetical protein	-0.759564	0.298283	0.0585674	Not Essential	Not Essential	-0.804726	0.545711	0.215251	Not Essential	Not Essential	-2.69145	0.0207678	0.0686985	Not Essential	Not Essential
SAUSA300_RS07500	SAUSA300_1373	fer	ferredoxin	-6.11448	4.43e-06	5.71e-07	Essential	Essential	-3.69935	0.0603473	0.00290253	Not Essential	Not Essential	-5.2972	0.0163051	4.67e-06	Not Essential	Essential
SAUSA300_RS07505	SAUSA300_1374	ribU	hypothetical protein	-0.186863	0.846581	0.034402	Not Essential	Not Essential	-0.121599	0.941651	0.0912428	Not Essential	Not Essential	-1.49329	0.290068	0.439691	Not Essential	Not Essential
SAUSA300_RS07510	SAUSA300_1375	-	hypothetical protein	0.416326	0.877211	0	Not Essential	Not Essential	-2.24727	0.352885	0.157133	Not Essential	Not Essential	-3.40646	NA	0.00827404	Not Essential	Not Essential
SAUSA300_RS07515	SAUSA300_1376	-	hypothetical protein	-0.963499	0.123959	0.0745268	Not Essential	Not Essential	-2.65149	0.0102799	0.0617992	Not Essential	Not Essential	-2.85121	0.00429864	0.0446706	Not Essential	Essential
SAUSA300_RS07520	SAUSA300_1377	-	hypothetical protein	0.144267	0.924271	0	Not Essential	Not Essential	0.645579	0.775387	0	Not Essential	Not Essential	-1.25444	0.638457	0.333995	Not Essential	Not Essential
SAUSA300_RS07525	SAUSA300_1378	-	hypothetical protein	0.512264	0.507955	0	Not Essential	Not Essential	0.809758	0.499425	0	Not Essential	Not Essential	0.487247	0.735502	0	Not Essential	Not Essential
SAUSA300_RS07530	SAUSA300_1379	-	hypothetical protein	-2.17498	9.74e-05	0.415591	Not Essential	Not Essential	-5.25222	2.87e-06	9.33e-06	Essential	Essential	-2.30558	0.0258102	0.170872	Not Essential	Not Essential
SAUSA300_RS07535	SAUSA300_1380	-	hypothetical protein	-2.47639	0.163183	0.407916	Not Essential	Not Essential	-2.95157	0.192841	0.0278943	Not Essential	Not Essential	-4.26246	0.0969445	0.000383199	Not Essential	Not Essential
SAUSA300_RS07540	SAUSA300_1381	0	leucotoxin LukD	-0.48539	0.540805	0.0441558	Not Essential	Not Essential	-0.310113	0.816855	0.114346	Not Essential	Not Essential	0.636089	0.623568	0	Not Essential	Not Essential
SAUSA300_RS07545	SAUSA300_1382	lukS-PV	gamma-hemolysin subunit A	-0.78902	0.246777	0.0605468	Not Essential	Not Essential	-1.10342	0.364097	0.315888	Not Essential	Not Essential	-0.474839	0.738122	0.13313	Not Essential	Not Essential
SAUSA300_RS07550	SAUSA300_1383	0	amidase	-0.235876	0.717307	0.0356885	Not Essential	Not Essential	-0.18096	0.871686	0.0978363	Not Essential	Not Essential	0.406579	0.709963	0	Not Essential	Not Essential
SAUSA300_RS07555	SAUSA300_1384	-	phage holin	0.184854	0.896235	0	Not Essential	Not Essential	-0.292835	0.898082	0.111951	Not Essential	Not Essential	-0.660866	0.806827	0.163849	Not Essential	Not Essential
SAUSA300_RS07560	SAUSA300_1385	-	hypothetical protein	-2.36152	0.0269349	0.476868	Not Essential	Not Essential	-3.85608	0.0470731	0.00172947	Not Essential	Essential	-5.65348	0.00752609	8.59e-07	Essential	Essential
SAUSA300_RS07565	SAUSA300_1386	-	XkdX family protein	0.569199	0.721259	0	Not Essential	Not Essential	0.968456	0.664044	0	Not Essential	Not Essential	0.17499	0.956111	0	Not Essential	Not Essential
SAUSA300_RS07570	SAUSA300_1387	-	hypothetical protein	-1.47857	0.195447	0.150843	Not Essential	Not Essential	-1.83428	0.317418	0.329493	Not Essential	Not Essential	0.288938	0.920526	0	Not Essential	Not Essential
SAUSA300_RS07575	SAUSA300_1388	-	hypothetical protein	-0.0225984	0.981182	0.0307996	Not Essential	Not Essential	-0.737067	0.495645	0.197078	Not Essential	Not Essential	-0.257291	0.837694	0.106424	Not Essential	Not Essential
SAUSA300_RS07580	SAUSA300_1389	-	minor structural protein	-0.137945	0.827794	0.0332204	Not Essential	Not Essential	-0.58286	0.529866	0.16133	Not Essential	Not Essential	-0.110973	0.924477	0.0927804	Not Essential	Not Essential
SAUSA300_RS07585	SAUSA300_1390	-	hypothetical protein	-2.47225	0.0230359	0.410395	Not Essential	Not Essential	-0.560449	0.805088	0.15674	Not Essential	Not Essential	0.118276	0.968091	0	Not Essential	Not Essential
SAUSA300_RS07590	SAUSA300_1391	-	peptidase	-0.181095	0.789475	0.0342575	Not Essential	Not Essential	0.277608	0.777918	0	Not Essential	Not Essential	-0.694223	0.455173	0.170286	Not Essential	Not Essential
SAUSA300_RS07595	SAUSA300_1392	-	phage tail family protein	0.0432916	0.959416	0	Not Essential	Not Essential	0.272252	0.840508	0	Not Essential	Not Essential	-0.0331795	0.986513	0.0866659	Not Essential	Not Essential
SAUSA300_RS07600	SAUSA300_1393	0	phage tail tape measure protein	-1.14548	5.9e-05	0.0942822	Not Essential	Not Essential	-0.877019	0.0746875	0.236485	Not Essential	Not Essential	-1.13998	0.0189569	0.29099	Not Essential	Not Essential
SAUSA300_RS07605	SAUSA300_1394	-	hypothetical protein	-4.74393	0.0047979	0.000359011	Essential	Essential	-2.93559	0.185502	0.0291551	Not Essential	Not Essential	-4.33243	0.0890146	0.000291241	Not Essential	Not Essential
SAUSA300_RS07610	SAUSA300_1395	-	hypothetical protein	-0.181807	0.909957	0.0342752	Not Essential	Not Essential	0.358978	0.884388	0	Not Essential	Not Essential	-0.566463	0.849416	0.147221	Not Essential	Not Essential
SAUSA300_RS07615	SAUSA300_1396	-	tail protein	-0.455087	0.7114	0.0429304	Not Essential	Not Essential	-0.211801	0.926434	0.101498	Not Essential	Not Essential	-0.678448	0.772988	0.167204	Not Essential	Not Essential
SAUSA300_RS07620	SAUSA300_1397	-	tail protein	-1.31582	0.154694	0.11925	Not Essential	Not Essential	-0.913153	0.569703	0.247828	Not Essential	Not Essential	-1.18225	0.512088	0.306264	Not Essential	Not Essential
SAUSA300_RS07625	0	0	hypothetical protein	-0.325786	0.784978	0.0383428	Not Essential	Not Essential	-1.52359	0.364533	0.48907	Not Essential	Not Essential	-0.140783	0.952384	0.0953212	Not Essential	Not Essential
SAUSA300_RS07630	SAUSA300_1398	-	hypothetical protein	-2.48696	0.00781315	0.40159	Not Essential	Not Essential	-4.7815	0.00455622	6.13e-05	Essential	Essential	-6.59973	0.000110538	6.25e-09	Essential	Essential
SAUSA300_RS07635	SAUSA300_1399	-	hypothetical protein	-0.426959	0.71865	0.0418468	Not Essential	Not Essential	0.297513	0.884475	0	Not Essential	Not Essential	-6.1867	0.000988945	5.79e-08	Essential	Essential
SAUSA300_RS07640	SAUSA300_1400	-	phage gp6-like head-tail connector protein	-2.28492	0.0794587	0.477868	Not Essential	Not Essential	-3.7456	0.0590681	0.002495	Not Essential	Not Essential	-5.27418	0.0174263	5.19e-06	Not Essential	Essential
SAUSA300_RS07645	SAUSA300_1401	-	phage major capsid protein	-0.548816	0.458565	0.0469294	Not Essential	Not Essential	-0.515442	0.673942	0.14795	Not Essential	Not Essential	0.407629	0.785458	0	Not Essential	Not Essential
SAUSA300_RS07650	SAUSA300_1402	-	ATP-dependent Clp protease ClpP	0.346667	0.711201	0	Not Essential	Not Essential	0.0353005	0.989186	0	Not Essential	Not Essential	-0.497411	0.772988	0.136428	Not Essential	Not Essential
SAUSA300_RS07655	SAUSA300_1403	-	phage portal protein	-0.580298	0.365222	0.0484187	Not Essential	Not Essential	-0.304045	0.807647	0.113498	Not Essential	Not Essential	-1.27268	0.236394	0.341328	Not Essential	Not Essential
SAUSA300_RS07660	SAUSA300_1404	-	terminase	-1.64654	0.00136155	0.193591	Not Essential	Not Essential	-0.79302	0.384774	0.211991	Not Essential	Not Essential	-1.75308	0.025347	0.428005	Not Essential	Not Essential
SAUSA300_RS07665	SAUSA300_1405	-	terminase	-2.60245	0.00409702	0.333751	Not Essential	Not Essential	-2.22376	0.209387	0.164927	Not Essential	Not Essential	-6.32824	0.000599534	2.74e-08	Essential	Essential
SAUSA300_RS07670	SAUSA300_1406	-	HNH endonuclease	-2.0963	0.0507253	0.373811	Not Essential	Not Essential	-4.47296	0.0120543	0.000196792	Not Essential	Essential	-2.43849	0.233912	0.127689	Not Essential	Not Essential
SAUSA300_RS07675	SAUSA300_1407	0	transcriptional regulator	-1.07782	0.263043	0.0862127	Not Essential	Not Essential	-1.37481	0.391743	0.436205	Not Essential	Not Essential	-0.722662	0.715843	0.176021	Not Essential	Not Essential
SAUSA300_RS07680	SAUSA300_1408	-	ATP-dependent helicase	-1.00749	0.0545846	0.0787562	Not Essential	Not Essential	-0.87439	0.359279	0.235679	Not Essential	Not Essential	-1.06865	0.234191	0.266815	Not Essential	Not Essential
SAUSA300_RS07685	SAUSA300_1409	-	VRR-NUC domain-containing protein	1.4537	0.235957	0	Not Essential	Not Essential	2.01038	0.260719	0	Not Essential	Not Essential	1.44189	0.540073	0	Not Essential	Not Essential
SAUSA300_RS07690	0	0	hypothetical protein	-1.77754	0.507955	0.235551	Not Essential	Not Essential	-1.13634	NA	0.32909	Not Essential	Not Essential	-1.69442	NA	0.458683	Not Essential	Not Essential
SAUSA300_RS07695	SAUSA300_1410	0	hypothetical protein	-1.09952	0.0126364	0.0886991	Not Essential	Not Essential	-0.777394	0.30657	0.207716	Not Essential	Not Essential	-1.21015	0.0644165	0.316734	Not Essential	Not Essential
SAUSA300_RS07700	SAUSA300_1411	-	hypothetical protein	-2.58682	0.0616271	0.342741	Not Essential	Not Essential	-3.49182	0.092901	0.0056351	Not Essential	Not Essential	-2.78106	0.227958	0.0541487	Not Essential	Not Essential
SAUSA300_RS07705	SAUSA300_1412	rinB	transcriptional activator RinB	0.384635	0.829903	0	Not Essential	Not Essential	0.829829	0.72188	0	Not Essential	Not Essential	0.625227	0.847232	0	Not Essential	Not Essential
SAUSA300_RS07710	SAUSA300_1413	-	hypothetical protein	-0.130404	0.906912	0.0330469	Not Essential	Not Essential	-1.75123	0.258901	0.371216	Not Essential	Not Essential	-1.03327	0.520866	0.255562	Not Essential	Not Essential
SAUSA300_RS07715	SAUSA300_1414	-	hypothetical protein	-2.32835	0.056281	0.496601	Not Essential	Not Essential	-4.01872	0.0350649	0.000995639	Not Essential	Essential	-5.48205	0.00752446	1.96e-06	Essential	Essential
SAUSA300_RS07720	SAUSA300_1415	-	hypothetical protein	0.019011	0.991875	0	Not Essential	Not Essential	-1.15581	0.593437	0.337092	Not Essential	Not Essential	-1.55459	0.589268	0.469773	Not Essential	Not Essential
SAUSA300_RS07725	SAUSA300_1416	-	DUF1381 domain-containing protein	-0.354374	0.864924	0.0392738	Not Essential	Not Essential	-2.92636	0.196718	0.0299068	Not Essential	Not Essential	-4.64787	0.0551272	8.1e-05	Not Essential	Not Essential
SAUSA300_RS07730	SAUSA300_1417	-	hypothetical protein	-0.8289	0.397801	0.0633881	Not Essential	Not Essential	-0.312925	0.883492	0.114742	Not Essential	Not Essential	-2.71046	0.106128	0.0653663	Not Essential	Not Essential
SAUSA300_RS07735	SAUSA300_1418	0	hypothetical protein	0.982578	0.514145	0	Not Essential	Not Essential	1.56474	0.44127	0	Not Essential	Not Essential	2.01988	0.420608	0	Not Essential	Not Essential
SAUSA300_RS07740	SAUSA300_1419	-	hypothetical protein	1.45622	0.263043	0	Not Essential	Not Essential	-1.07781	0.62758	0.305903	Not Essential	Not Essential	1.1967	0.646008	0	Not Essential	Not Essential
SAUSA300_RS07745	0	0	hypothetical protein	0.824786	0.621066	0	Not Essential	Not Essential	-0.291613	0.910915	0.111784	Not Essential	Not Essential	-0.677307	0.831151	0.166984	Not Essential	Not Essential
SAUSA300_RS07750	SAUSA300_1420	-	hypothetical protein	-0.765404	0.609408	0.0589521	Not Essential	Not Essential	-3.74745	0.0596403	0.00247984	Not Essential	Not Essential	-1.10366	0.686424	0.278429	Not Essential	Not Essential
SAUSA300_RS07755	SAUSA300_1421	-	PVL family protein	-0.141267	0.934199	0.0332976	Not Essential	Not Essential	-3.99492	0.0410353	0.00108045	Not Essential	Essential	-5.5411	0.00833783	1.48e-06	Essential	Essential
SAUSA300_RS07760	SAUSA300_1422	-	hypothetical protein	-1.66884	0.242193	0.200166	Not Essential	Not Essential	-3.73292	0.0641689	0.00260098	Not Essential	Not Essential	-5.37153	0.0161685	3.3e-06	Not Essential	Essential
SAUSA300_RS07765	SAUSA300_1423	-	DNA polymerase	-1.50986	0.00208088	0.157957	Not Essential	Not Essential	-3.04743	4.21e-05	0.0213104	Not Essential	Essential	-4.61809	1.38e-10	9.17e-05	Essential	Essential
SAUSA300_RS07770	SAUSA300_1424	-	hypothetical protein	-0.961534	0.339245	0.0743451	Not Essential	Not Essential	-4.89346	0.00228241	3.96e-05	Essential	Essential	-0.45579	0.85721	0.130432	Not Essential	Not Essential
SAUSA300_RS07775	SAUSA300_1425	-	DUF2800 domain-containing protein	-0.572162	0.410665	0.0480263	Not Essential	Not Essential	-1.73099	0.0543292	0.381574	Not Essential	Not Essential	-0.388809	0.740942	0.121525	Not Essential	Not Essential
SAUSA300_RS07780	SAUSA300_1426	-	hypothetical protein	-1.73165	0.0796892	0.219919	Not Essential	Not Essential	-1.43738	0.448414	0.467103	Not Essential	Not Essential	-6.01018	0.00185812	1.45e-07	Essential	Essential
SAUSA300_RS07785	SAUSA300_1427	-	hypothetical protein	-1.30683	0.325951	0.117744	Not Essential	Not Essential	-3.94776	0.049869	0.00126925	Not Essential	Essential	-3.53189	0.108835	0.00545597	Not Essential	Not Essential
SAUSA300_RS07790	0	0	hypothetical protein	-0.346198	0.817438	0.039003	Not Essential	Not Essential	-1.73587	0.399605	0.37907	Not Essential	Not Essential	-5.81367	0.00604509	3.9e-07	Essential	Essential
SAUSA300_RS07795	SAUSA300_1428	-	hypothetical protein	-2.77738	0.0175412	0.239886	Not Essential	Not Essential	-4.13082	0.028018	0.000674569	Not Essential	Essential	-3.15034	0.13467	0.0186247	Not Essential	Not Essential
SAUSA300_RS07800	0	0	DUF1270 domain-containing protein	-1.62549	0.308358	0.187589	Not Essential	Not Essential	-3.41794	0.0995587	0.00709173	Not Essential	Not Essential	-5.03483	0.0342824	1.53e-05	Not Essential	Essential
SAUSA300_RS07805	SAUSA300_1430	-	helix-turn-helix domain-containing protein	0.303842	0.825077	0	Not Essential	Not Essential	0.421545	0.863063	0	Not Essential	Not Essential	0.351192	0.903579	0	Not Essential	Not Essential
SAUSA300_RS07810	SAUSA300_1431	-	hypothetical protein	-0.508015	0.73649	0.0451118	Not Essential	Not Essential	-0.378956	0.876872	0.124515	Not Essential	Not Essential	0.490209	0.87179	0	Not Essential	Not Essential
SAUSA300_RS07815	SAUSA300_1432	-	hypothetical protein	-0.836365	0.533774	0.0639416	Not Essential	Not Essential	-3.98549	0.0384121	0.00111591	Not Essential	Essential	-0.307582	0.920644	0.111851	Not Essential	Not Essential
SAUSA300_RS07820	SAUSA300_1433	-	transcriptional regulator	-1.03505	0.510005	0.0815716	Not Essential	Not Essential	-3.64894	0.0800787	0.00341814	Not Essential	Not Essential	-5.04557	0.0297494	1.46e-05	Not Essential	Essential
SAUSA300_RS07825	SAUSA300_1434	-	transcriptional regulator	-6.13449	3.32e-06	5.14e-07	Essential	Essential	-3.88263	0.0438009	0.00158204	Not Essential	Essential	-5.36677	0.0123838	3.38e-06	Not Essential	Essential
SAUSA300_RS07830	SAUSA300_1435	-	hypothetical protein	-0.502499	0.643636	0.0448754	Not Essential	Not Essential	-2.37265	0.103628	0.119971	Not Essential	Not Essential	-0.969779	0.631618	0.236562	Not Essential	Not Essential
SAUSA300_RS07835	SAUSA300_1436	-	hypothetical protein	0.100778	0.946662	0	Not Essential	Not Essential	1.11321	0.554656	0	Not Essential	Not Essential	0.495238	0.853153	0	Not Essential	Not Essential
SAUSA300_RS07840	0	0	hypothetical protein	-0.197459	0.877602	0.0346711	Not Essential	Not Essential	-0.585381	0.76135	0.161855	Not Essential	Not Essential	0.674093	0.772988	0	Not Essential	Not Essential
SAUSA300_RS07845	0	0	hypothetical protein	-4.14532	0.0281977	0.00383248	Not Essential	Essential	-2.57511	0.273684	0.0747075	Not Essential	Not Essential	-4.14254	0.121987	0.000608355	Not Essential	Not Essential
SAUSA300_RS07850	SAUSA300_1437	-	hypothetical protein	-0.983428	0.152656	0.0764034	Not Essential	Not Essential	-1.12847	0.375652	0.325895	Not Essential	Not Essential	0.32814	0.853153	0	Not Essential	Not Essential
SAUSA300_RS07855	SAUSA300_1438	int1	site-specific integrase	-0.963385	0.0902909	0.0745162	Not Essential	Not Essential	0.366922	0.71645	0	Not Essential	Not Essential	-1.87297	0.0492775	0.365488	Not Essential	Not Essential
SAUSA300_RS07860	#N/A	#N/A	#N/A	-1.3655	0.00100575	0.127998	Not Essential	Not Essential	-1.21326	0.0955745	0.361524	Not Essential	Not Essential	-1.0145	0.138246	0.249788	Not Essential	Not Essential
SAUSA300_RS07865	SAUSA300_1440	-	hypothetical protein	0.242548	0.785517	0	Not Essential	Not Essential	0.372046	0.80712	0	Not Essential	Not Essential	0.899225	0.445972	0	Not Essential	Not Essential
SAUSA300_RS07870	SAUSA300_1441	srrB	two-component sensor histidine kinase	-1.28163	0.00602313	0.113641	Not Essential	Not Essential	-0.774626	0.386925	0.206968	Not Essential	Not Essential	-1.64052	0.0521246	0.486628	Not Essential	Not Essential
SAUSA300_RS07875	SAUSA300_1442	srrA	DNA-binding response regulator	-1.43037	0.0697435	0.140577	Not Essential	Not Essential	-2.9771	0.0139032	0.0259812	Not Essential	Essential	-3.41204	0.00540706	0.00812441	Essential	Essential
SAUSA300_RS07880	SAUSA300_1443	rluB	rRNA pseudouridine synthase	-2.31808	0.000939294	0.497329	Not Essential	Not Essential	-5.46817	0.000144499	3.77e-06	Essential	Essential	-2.64408	0.0551272	0.0776216	Not Essential	Not Essential
SAUSA300_RS07885	SAUSA300_1444	scpB	SMC-Scp complex subunit ScpB	-1.89407	0.0195843	0.280027	Not Essential	Not Essential	-1.86912	0.216168	0.312469	Not Essential	Not Essential	-7.3666	1.83e-06	7.29e-11	Essential	Essential
SAUSA300_RS07890	SAUSA300_1445	scpA	segregation and condensation protein A	-2.51742	8.54e-05	0.383435	Not Essential	Not Essential	-2.02375	0.0698491	0.241697	Not Essential	Not Essential	-1.86647	0.135393	0.368843	Not Essential	Not Essential
SAUSA300_RS07895	SAUSA300_1446	-	hypothetical protein	-1.92361	0.0240216	0.292418	Not Essential	Not Essential	-0.623021	0.719848	0.169924	Not Essential	Not Essential	-3.72314	0.0183299	0.00282605	Not Essential	Essential
SAUSA300_RS07900	SAUSA300_1447	xerD	tyrosine recombinase XerD	-8.93817	1.73e-20	1.13e-14	Essential	Essential	-6.2365	2.36e-06	1.22e-07	Essential	Essential	-8.89646	1.54e-13	2.89e-15	Essential	Essential
SAUSA300_RS07905	SAUSA300_1448	fur	transcriptional repressor	-6.99657	1.88e-09	4.27e-09	Essential	Essential	-4.39174	0.0131446	0.000265204	Not Essential	Essential	-6.07246	0.00174009	1.05e-07	Essential	Essential
SAUSA300_RS07910	SAUSA300_1449	nudF	NUDIX hydrolase	2.12298	0.00402209	0	Not Essential	Not Essential	2.482	0.0611375	0	Not Essential	Not Essential	2.70882	0.0694522	0	Not Essential	Not Essential
SAUSA300_RS07915	SAUSA300_1450	-	aldo/keto reductase	-0.37136	0.659855	0.0398484	Not Essential	Not Essential	-2.17972	0.0414256	0.180242	Not Essential	Not Essential	-0.694653	0.635064	0.170371	Not Essential	Not Essential
SAUSA300_RS07920	0	0	hypothetical protein	0.688986	0.578804	0	Not Essential	Not Essential	0.541255	0.825246	0	Not Essential	Not Essential	1.09026	0.642554	0	Not Essential	Not Essential
SAUSA300_RS07925	SAUSA300_1451	-	SDR family oxidoreductase	-0.0916248	0.937303	0.0321895	Not Essential	Not Essential	-0.613978	0.672633	0.167947	Not Essential	Not Essential	0.256615	0.895552	0	Not Essential	Not Essential
SAUSA300_RS07930	SAUSA300_1452	proC	pyrroline-5-carboxylate reductase	-0.295037	0.738086	0.0373897	Not Essential	Not Essential	-3.1077	0.00264993	0.0179305	Not Essential	Essential	-0.197301	0.90701	0.100464	Not Essential	Not Essential
SAUSA300_RS07935	SAUSA300_1453	rnz	ribonuclease Z	-8.92203	2.89e-20	1.27e-14	Essential	Essential	-6.10324	3.54e-06	2.27e-07	Essential	Essential	-8.97528	6.79e-15	1.78e-15	Essential	Essential
SAUSA300_RS07940	SAUSA300_1454	zwf	glucose-6-phosphate dehydrogenase	-9.65181	5.68e-25	0	Essential	Essential	-7.06158	1.93e-09	2.14e-09	Essential	Essential	-10.1174	5.44e-21	0	Essential	Essential
SAUSA300_RS07945	SAUSA300_1455	-	AraC family transcriptional regulator	-2.86303	2.96e-06	0.199741	Not Essential	Not Essential	-1.98289	0.0797815	0.259543	Not Essential	Not Essential	-1.30823	0.309909	0.355987	Not Essential	Not Essential
SAUSA300_RS07950	SAUSA300_1456	malA	alpha-glucosidase	-0.193579	0.793769	0.034572	Not Essential	Not Essential	-0.188117	0.87402	0.0986711	Not Essential	Not Essential	-0.188319	0.885212	0.0996173	Not Essential	Not Essential
SAUSA300_RS07955	SAUSA300_1457	malR	LacI family transcriptional regulator	-0.197827	0.815283	0.0346806	Not Essential	Not Essential	-2.10287	0.0377278	0.209149	Not Essential	Not Essential	-2.33232	0.0161685	0.161478	Not Essential	Not Essential
SAUSA300_RS07960	0	0	hypothetical protein	-0.508718	0.762856	0.0451421	Not Essential	Not Essential	-2.62741	0.191024	0.0656486	Not Essential	Not Essential	0.625183	0.844171	0	Not Essential	Not Essential
SAUSA300_RS07965	SAUSA300_1458	-	glyoxalase	-0.855385	0.495609	0.0653838	Not Essential	Not Essential	-4.06018	0.0314278	0.000862847	Not Essential	Essential	1.48809	0.522233	0	Not Essential	Not Essential
SAUSA300_RS07970	SAUSA300_1459	gnd	phosphogluconate dehydrogenase (NADP(+)-dependent, decarboxylating)	-9.45887	1.53e-23	2.22e-16	Essential	Essential	-6.75704	1.95e-08	9.95e-09	Essential	Essential	-9.76883	1.52e-19	0	Essential	Essential
SAUSA300_RS07975	SAUSA300_1460	-	hypothetical protein	-0.863198	0.219577	0.0659898	Not Essential	Not Essential	-0.896574	0.48642	0.242562	Not Essential	Not Essential	-0.908668	0.492473	0.219672	Not Essential	Not Essential
SAUSA300_RS07980	SAUSA300_1461	-	hypothetical protein	-2.37974	0.0579168	0.465968	Not Essential	Not Essential	-1.54364	0.451984	0.478726	Not Essential	Not Essential	-5.68842	0.00659576	7.25e-07	Essential	Essential
SAUSA300_RS07985	SAUSA300_1462	-	membrane protein	-1.56004	0.0103516	0.170148	Not Essential	Not Essential	-1.71547	0.072943	0.389553	Not Essential	Not Essential	-2.68017	0.00461408	0.0707429	Not Essential	Not Essential
SAUSA300_RS07990	SAUSA300_1463	-	hypothetical protein	-0.680549	0.588855	0.0537174	Not Essential	Not Essential	0.897886	0.63564	0	Not Essential	Not Essential	0.242187	0.933417	0	Not Essential	Not Essential
SAUSA300_RS07995	SAUSA300_1464	bmfBB	2-oxoglutarate dehydrogenase E2	-5.82497	3.9e-24	2.5e-06	Essential	Essential	-6.85212	9.37e-09	6.19e-09	Essential	Essential	-6.84751	2.48e-14	1.55e-09	Essential	Essential
SAUSA300_RS08000	SAUSA300_1465	bfmBAB	alpha-ketoacid dehydrogenase subunit beta	-8.91888	3.84e-20	1.31e-14	Essential	Essential	-6.2253	1.09e-06	1.29e-07	Essential	Essential	-8.66912	4.01e-12	1.47e-14	Essential	Essential
SAUSA300_RS08005	SAUSA300_1466	bfmBAA	2-oxoisovalerate dehydrogenase subunit alpha	-8.56577	2.34e-17	1.66e-13	Essential	Essential	-5.91713	7.01e-06	5.3e-07	Essential	Essential	-8.55427	1.97e-11	3.29e-14	Essential	Essential
SAUSA300_RS08010	SAUSA300_1467	lpdA	dihydrolipoyl dehydrogenase	-9.42244	1.1e-22	2.22e-16	Essential	Essential	-6.82181	9.22e-09	7.21e-09	Essential	Essential	-9.6607	1.17e-17	0	Essential	Essential
SAUSA300_RS08015	SAUSA300_1468	recN	DNA repair protein RecN	-9.92854	2.19e-27	0	Essential	Essential	-6.12867	5.7e-10	2.02e-07	Essential	Essential	-3.85882	4.81e-08	0.00174344	Essential	Essential
SAUSA300_RS08020	SAUSA300_1469	argR	arginine repressor	-7.73989	4.76e-13	4.38e-11	Essential	Essential	-5.03534	0.00163203	2.25e-05	Essential	Essential	-7.05553	9.85e-06	4.66e-10	Essential	Essential
SAUSA300_RS08025	SAUSA300_1470	ispA	geranyltranstransferase	-3.27976	2.42e-07	0.0686124	Not Essential	Not Essential	-3.63938	0.00060633	0.00352516	Essential	Essential	-8.91849	1.62e-13	2.44e-15	Essential	Essential
SAUSA300_RS08030	SAUSA300_1471	xseB	exodeoxyribonuclease 7 small subunit	-5.31587	0.000694021	2.9e-05	Essential	Essential	-3.60067	0.0797265	0.0039918	Not Essential	Not Essential	-4.86938	0.0439323	3.16e-05	Not Essential	Essential
SAUSA300_RS08035	SAUSA300_1472	xseA	exodeoxyribonuclease 7 large subunit	-2.87037	4.27e-07	0.196506	Not Essential	Not Essential	-2.6342	0.00339864	0.064542	Not Essential	Not Essential	-5.0316	5.91e-10	1.55e-05	Essential	Essential
SAUSA300_RS08040	SAUSA300_1473	nusB	N utilization substance protein B	-5.14607	1.21e-07	6.27e-05	Essential	Essential	-4.97315	0.00209138	2.89e-05	Essential	Essential	-6.78035	7.68e-05	2.27e-09	Essential	Essential
SAUSA300_RS08045	SAUSA300_1474	-	Asp23/Gls24 family envelope stress response protein	-3.44453	5.75e-05	0.0420165	Not Essential	Essential	-4.59217	0.0082409	0.000126161	Essential	Essential	-5.16592	0.00282962	8.51e-06	Essential	Essential
SAUSA300_RS08050	SAUSA300_1475	accC	acetyl-CoA carboxylase biotin carboxylase subunit	-9.4657	6.87e-24	2.22e-16	Essential	Essential	-6.85658	7.79e-09	6.06e-09	Essential	Essential	-9.62781	1.18e-18	0	Essential	Essential
SAUSA300_RS08055	SAUSA300_1476	accB	acetyl-CoA carboxylase biotin carboxyl carrier protein subunit	-6.84878	1.23e-08	1.01e-08	Essential	Essential	-4.42884	0.0133157	0.000231527	Not Essential	Essential	-5.75474	0.00381942	5.23e-07	Essential	Essential
SAUSA300_RS08060	0	0	hypothetical protein	-0.625178	0.615821	0.0506815	Not Essential	Not Essential	-2.02108	0.250054	0.242843	Not Essential	Not Essential	0.0512109	0.987146	0	Not Essential	Not Essential
SAUSA300_RS08065	0	0	transposase	0.278345	0.796011	0	Not Essential	Not Essential	-0.147231	0.940074	0.0940189	Not Essential	Not Essential	-0.781134	0.65629	0.188558	Not Essential	Not Essential
SAUSA300_RS08070	SAUSA300_1478	-	hypothetical protein	-0.334538	0.76643	0.0386231	Not Essential	Not Essential	-0.0495596	0.985843	0.0839818	Not Essential	Not Essential	0.888329	0.700502	0	Not Essential	Not Essential
SAUSA300_RS08075	SAUSA300_1479	-	hypothetical protein	0.687345	0.440088	0	Not Essential	Not Essential	-1.50556	0.300587	0.498332	Not Essential	Not Essential	-2.066	0.148244	0.270114	Not Essential	Not Essential
SAUSA300_RS08080	SAUSA300_1480	-	mannosyl-glycoprotein endo-beta-N-acetylglucosamidase	-0.344968	0.652944	0.0389626	Not Essential	Not Essential	-0.228597	0.870629	0.103563	Not Essential	Not Essential	0.00625444	0.997885	0	Not Essential	Not Essential
SAUSA300_RS08085	SAUSA300_1481	-	membrane protein	-0.507207	0.348408	0.045077	Not Essential	Not Essential	-0.024936	0.987441	0.0816723	Not Essential	Not Essential	0.238278	0.81537	0	Not Essential	Not Essential
SAUSA300_RS08090	SAUSA300_1482	-	cell division protein FtsK	-1.35126	0.0342421	0.125416	Not Essential	Not Essential	-0.59885	0.649125	0.164694	Not Essential	Not Essential	-1.14778	0.389197	0.293753	Not Essential	Not Essential
SAUSA300_RS08095	SAUSA300_1483	-	ATPase AAA	0.143595	0.801568	0	Not Essential	Not Essential	0.47139	0.559661	0	Not Essential	Not Essential	0.67567	0.37131	0	Not Essential	Not Essential
SAUSA300_RS08100	SAUSA300_1484	-	hypothetical protein	-0.396234	0.722212	0.0407196	Not Essential	Not Essential	-0.150934	0.941506	0.0944288	Not Essential	Not Essential	0.424323	0.841835	0	Not Essential	Not Essential
SAUSA300_RS08105	SAUSA300_1485	-	hypothetical protein	-0.105294	0.950586	0.0324852	Not Essential	Not Essential	-1.82697	0.358681	0.333106	Not Essential	Not Essential	-5.5688	0.00826422	1.3e-06	Essential	Essential
SAUSA300_RS08110	SAUSA300_1486	-	conjugal transfer protein	0.133652	0.857981	0	Not Essential	Not Essential	-0.940876	0.341922	0.25687	Not Essential	Not Essential	-0.580287	0.627934	0.149516	Not Essential	Not Essential
SAUSA300_RS08115	SAUSA300_1487	-	replication initiation factor domain-containing protein	-0.108735	0.900152	0.0325607	Not Essential	Not Essential	-0.358315	0.761111	0.121358	Not Essential	Not Essential	0.241725	0.862754	0	Not Essential	Not Essential
SAUSA300_RS08120	SAUSA300_1488	-	hypothetical protein	0.338299	0.795274	0	Not Essential	Not Essential	-0.792755	0.674875	0.211918	Not Essential	Not Essential	0.955237	0.664972	0	Not Essential	Not Essential
SAUSA300_RS08125	SAUSA300_1489	-	hypothetical protein	1.29541	0.227323	0	Not Essential	Not Essential	2.07789	0.199578	0	Not Essential	Not Essential	1.33971	0.539132	0	Not Essential	Not Essential
SAUSA300_RS08130	0	0	hypothetical protein	-1.74143	0.0892904	0.223164	Not Essential	Not Essential	-1.05139	0.603527	0.295874	Not Essential	Not Essential	-6.10866	0.00142265	8.7e-08	Essential	Essential
SAUSA300_RS08135	SAUSA300_1490	efp	elongation factor P	-7.68808	3.11e-12	6.1e-11	Essential	Essential	-5.10148	0.00148202	1.73e-05	Essential	Essential	-7.1505	8e-06	2.66e-10	Essential	Essential
SAUSA300_RS08140	SAUSA300_1491	pepQ2	peptidase M24 family protein	-2.22349	9.4e-05	0.442584	Not Essential	Not Essential	-3.24281	0.000246325	0.0120646	Not Essential	Essential	-2.26083	0.023601	0.187393	Not Essential	Not Essential
SAUSA300_RS08145	SAUSA300_1492	-	hypothetical protein	-4.90634	6.97e-09	0.000180119	Essential	Essential	-5.25877	0.000309529	9.08e-06	Essential	Essential	-7.30743	2.29e-06	1.04e-10	Essential	Essential
SAUSA300_RS08150	SAUSA300_1493	-	membrane protein	1.36654	0.219577	0	Not Essential	Not Essential	2.32294	0.206043	0	Not Essential	Not Essential	2.41856	0.237465	0	Not Essential	Not Essential
SAUSA300_RS08155	SAUSA300_1494	lipM	biotin/lipoate A/B protein ligase family protein	-2.4777	0.000620906	0.407133	Not Essential	Not Essential	-5.61834	6.6e-05	1.98e-06	Essential	Essential	-8.01267	3.69e-09	1.24e-12	Essential	Essential
SAUSA300_RS08160	SAUSA300_1495	-	rhodanese	-0.351172	0.78363	0.0391673	Not Essential	Not Essential	-0.995712	0.603902	0.275627	Not Essential	Not Essential	-2.05439	0.271595	0.275539	Not Essential	Not Essential
SAUSA300_RS08165	SAUSA300_1496	gcvPB	glycine dehydrogenase	-1.32435	0.0085755	0.1207	Not Essential	Not Essential	-2.35888	0.00446131	0.123694	Not Essential	Not Essential	-2.54901	0.00293522	0.0983714	Not Essential	Not Essential
SAUSA300_RS08170	SAUSA300_1497	gcvPA	glycine dehydrogenase	-0.208017	0.759712	0.0349442	Not Essential	Not Essential	-0.176965	0.907654	0.0973742	Not Essential	Not Essential	-0.35643	0.755076	0.117528	Not Essential	Not Essential
SAUSA300_RS08175	SAUSA300_1498	gcvT	aminomethyltransferase	-3.11827	7.81e-08	0.107185	Not Essential	Not Essential	-3.30617	0.00134382	0.00997733	Essential	Essential	-1.14149	0.275677	0.291523	Not Essential	Not Essential
SAUSA300_RS08180	SAUSA300_1499	aroK	shikimate kinase	-2.82993	0.000125683	0.214738	Not Essential	Not Essential	-1.88549	0.193022	0.304591	Not Essential	Not Essential	-1.39434	0.418736	0.393467	Not Essential	Not Essential
SAUSA300_RS08185	0	0	hypothetical protein	-1.03648	0.471342	0.0817213	Not Essential	Not Essential	0.97253	0.672633	0	Not Essential	Not Essential	0.157948	0.964297	0	Not Essential	Not Essential
SAUSA300_RS08190	0	0	competence protein ComGF	-0.876866	0.34086	0.0670694	Not Essential	Not Essential	-5.28949	0.000430305	7.99e-06	Essential	Essential	-1.4338	0.382006	0.411521	Not Essential	Not Essential
SAUSA300_RS08195	0	0	hypothetical protein	-0.252537	0.833856	0.0361506	Not Essential	Not Essential	-0.663364	0.723144	0.179052	Not Essential	Not Essential	0.582195	0.812494	0	Not Essential	Not Essential
SAUSA300_RS08200	SAUSA300_1501	comGD	competence protein ComGD	-1.43144	0.0496705	0.140797	Not Essential	Not Essential	-1.61896	0.257334	0.439621	Not Essential	Not Essential	-0.906676	0.589591	0.219144	Not Essential	Not Essential
SAUSA300_RS08205	SAUSA300_1502	comGC	competence protein ComGC	-1.15306	0.326693	0.0952464	Not Essential	Not Essential	-4.5596	0.00841071	0.000142566	Essential	Essential	-0.0369312	0.991412	0.0869444	Not Essential	Not Essential
SAUSA300_RS08210	SAUSA300_1503	comGB	competence protein ComGB	-1.29989	0.0148182	0.116596	Not Essential	Not Essential	-1.42476	0.0777658	0.460796	Not Essential	Not Essential	-1.09891	0.267755	0.276827	Not Essential	Not Essential
SAUSA300_RS08215	SAUSA300_1504	comGA	type II/IV secretion system protein	-0.266536	0.746586	0.036549	Not Essential	Not Essential	-0.184432	0.897175	0.0982402	Not Essential	Not Essential	-0.856465	0.496461	0.206283	Not Essential	Not Essential
SAUSA300_RS08220	SAUSA300_1505	-	MBL fold metallo-hydrolase	1.74719	0.0231769	0	Not Essential	Not Essential	2.25881	0.0825688	0	Not Essential	Not Essential	2.74184	0.0269858	0	Not Essential	Not Essential
SAUSA300_RS08225	SAUSA300_1506	-	hypothetical protein	-2.43936	0.0190612	0.430148	Not Essential	Not Essential	-1.74518	0.304873	0.374307	Not Essential	Not Essential	-6.12148	0.00120605	8.14e-08	Essential	Essential
SAUSA300_RS08230	SAUSA300_1507	glk	glucokinase	-1.51263	0.0207147	0.158604	Not Essential	Not Essential	-2.82389	0.00842118	0.0394918	Not Essential	Essential	-2.80908	0.00246349	0.0501737	Not Essential	Not Essential
SAUSA300_RS08235	SAUSA300_1508	-	hypothetical protein	-0.162551	0.926875	0.0338024	Not Essential	Not Essential	0.150388	0.959863	0	Not Essential	Not Essential	0.698084	0.822912	0	Not Essential	Not Essential
SAUSA300_RS08240	SAUSA300_1509	-	rhomboid family intramembrane serine protease	1.63579	0.000122289	0	Not Essential	Not Essential	2.03075	0.00617755	0	Not Essential	Not Essential	2.35814	0.000633973	0	Not Essential	Not Essential
SAUSA300_RS08245	SAUSA300_1510	-	5-formyltetrahydrofolate cyclo-ligase	-1.11821	0.149426	0.0909171	Not Essential	Not Essential	-0.895247	0.553182	0.242145	Not Essential	Not Essential	-1.83758	0.190387	0.383826	Not Essential	Not Essential
SAUSA300_RS08250	SAUSA300_1511	rpmG	50S ribosomal protein L33	-2.71188	0.181835	0.273367	Not Essential	Not Essential	-1.70704	0.474837	0.393903	Not Essential	Not Essential	-3.91591	0.143342	0.00141714	Not Essential	Not Essential
SAUSA300_RS08255	SAUSA300_1512	pbp3	penicillin-binding protein 3	-2.73963	1.37e-11	0.258909	Not Essential	Not Essential	-7.56709	2.78e-11	1.49e-10	Essential	Essential	-6.06101	2.03e-17	1.11e-07	Essential	Essential
SAUSA300_RS08260	SAUSA300_1513	sodA	superoxide dismutase	-8.15265	7.33e-15	2.88e-12	Essential	Essential	-5.40489	0.000181682	4.93e-06	Essential	Essential	-7.74041	2.31e-08	7.17e-12	Essential	Essential
SAUSA300_RS08265	SAUSA300_1514	zur	transcriptional repressor	-2.36588	0.00283937	0.474259	Not Essential	Not Essential	-0.319896	0.872181	0.115729	Not Essential	Not Essential	-4.05898	0.00877967	0.000834474	Essential	Essential
SAUSA300_RS08270	SAUSA300_1515	znuB	metal ABC transporter permease	-0.7855	0.238408	0.0603051	Not Essential	Not Essential	-0.903468	0.442533	0.24474	Not Essential	Not Essential	-0.523944	0.709744	0.140446	Not Essential	Not Essential
SAUSA300_RS08275	SAUSA300_1516	znuC	zinc ABC transporter ATP-binding protein	-1.68297	0.0067035	0.204448	Not Essential	Not Essential	-6.02529	4.8e-06	3.25e-07	Essential	Essential	-1.88104	0.150835	0.361328	Not Essential	Not Essential
SAUSA300_RS08280	SAUSA300_1517	nfo	endonuclease	-2.74043	2.74e-05	0.258501	Not Essential	Not Essential	-6.06365	7.22e-06	2.72e-07	Essential	Essential	-2.58859	0.0207389	0.0892544	Not Essential	Not Essential
SAUSA300_RS08285	SAUSA300_1518	cshB	DEAD/DEAH box family ATP-dependent RNA helicase	-5.57933	3.49e-23	8.36e-06	Essential	Essential	-6.94439	6.64e-09	3.89e-09	Essential	Essential	-10.1131	1.69e-22	0	Essential	Essential
SAUSA300_RS08290	SAUSA300_1519	-	Nif3-like dinuclear metal center hexameric protein	-0.346511	0.652871	0.0390133	Not Essential	Not Essential	0.547048	0.619298	0	Not Essential	Not Essential	-0.305364	0.838364	0.111603	Not Essential	Not Essential
SAUSA300_RS08295	SAUSA300_1520	trmK	tRNA methyltransferase	-4.39589	3.37e-09	0.00147119	Essential	Essential	-5.37734	0.000331512	5.54e-06	Essential	Essential	-7.66033	1.25e-07	1.19e-11	Essential	Essential
SAUSA300_RS08300	SAUSA300_1521	sigA	RNA polymerase sigma factor SigA	-8.83915	7.19e-20	2.33e-14	Essential	Essential	-6.16347	2.86e-06	1.72e-07	Essential	Essential	-8.79076	2.58e-13	6.22e-15	Essential	Essential
SAUSA300_RS08305	SAUSA300_1522	dnaG	DNA primase	-9.91746	6.45e-28	0	Essential	Essential	-7.24573	3.92e-10	8.23e-10	Essential	Essential	-10.4178	9.71e-24	0	Essential	Essential
SAUSA300_RS08310	SAUSA300_1523	-	phosphoenolpyruvate synthetase regulatory protein	-0.210209	0.819792	0.0350015	Not Essential	Not Essential	-0.0725187	0.966548	0.0862124	Not Essential	Not Essential	-0.237825	0.898944	0.104431	Not Essential	Not Essential
SAUSA300_RS08315	SAUSA300_1524	ccpN	hypothetical protein	-0.985996	0.330915	0.0766498	Not Essential	Not Essential	0.124249	0.9555	0	Not Essential	Not Essential	-1.97274	0.210657	0.31496	Not Essential	Not Essential
SAUSA300_RS08320	SAUSA300_1525	glyS	glycine--tRNA ligase	-9.22725	6.09e-22	1.33e-15	Essential	Essential	-6.58882	1.16e-07	2.28e-08	Essential	Essential	-9.37961	1.85e-16	0	Essential	Essential
SAUSA300_RS08325	SAUSA300_1526	recO	DNA repair protein RecO	-8.71341	5.7e-19	5.8e-14	Essential	Essential	-5.74751	2.52e-05	1.13e-06	Essential	Essential	-8.55497	3.12e-11	3.26e-14	Essential	Essential
SAUSA300_RS08330	SAUSA300_1527	era	GTPase Era	-8.84796	1.8e-19	2.2e-14	Essential	Essential	-6.05861	5.24e-06	2.79e-07	Essential	Essential	-8.59032	2.05e-11	2.55e-14	Essential	Essential
SAUSA300_RS08335	SAUSA300_1528	cdd	cytidine deaminase	-7.02123	6.15e-09	3.69e-09	Essential	Essential	-4.44902	0.010352	0.000214968	Not Essential	Essential	-6.23355	0.000612686	4.52e-08	Essential	Essential
SAUSA300_RS08340	SAUSA300_1529	dgkA	diacylglycerol kinase	-3.13141	0.000152764	0.103508	Not Essential	Not Essential	-5.03628	0.00116934	2.25e-05	Essential	Essential	-6.90101	2.25e-05	1.14e-09	Essential	Essential
SAUSA300_RS08345	SAUSA300_1530	ybeY	endoribonuclease YbeY	-7.75568	3.18e-12	3.95e-11	Essential	Essential	-5.18121	0.000985612	1.25e-05	Essential	Essential	-6.90655	5.04e-05	1.11e-09	Essential	Essential
SAUSA300_RS08350	SAUSA300_1531	phoH	PhoH family protein	-2.15751	0.000203599	0.406085	Not Essential	Not Essential	-3.45085	0.00040616	0.00640407	Essential	Essential	-9.12681	5.02e-15	6.66e-16	Essential	Essential
SAUSA300_RS08355	SAUSA300_1532	-	hypothetical protein	-1.28554	0.151963	0.114267	Not Essential	Not Essential	-5.19349	0.00107651	1.19e-05	Essential	Essential	-1.75292	0.282027	0.428088	Not Essential	Not Essential
SAUSA300_RS08360	SAUSA300_1533	-	hypothetical protein	-1.93946	0.00120395	0.299256	Not Essential	Not Essential	-6.04202	4.27e-06	3.01e-07	Essential	Essential	-3.74559	0.000987088	0.00261138	Essential	Essential
SAUSA300_RS08365	SAUSA300_1534	-	hypothetical protein	-1.42178	0.0535304	0.138833	Not Essential	Not Essential	-5.83228	3.3e-05	7.74e-07	Essential	Essential	-1.22329	0.403875	0.321773	Not Essential	Not Essential
SAUSA300_RS08370	SAUSA300_1535	rpsU	30S ribosomal protein S21	-5.15743	0.000940228	5.96e-05	Essential	Essential	-3.35536	0.108027	0.00859376	Not Essential	Not Essential	-4.46589	0.0655997	0.000170925	Not Essential	Not Essential
SAUSA300_RS08375	SAUSA300_1536	mtaB	tRNA (N(6)-L-threonylcarbamoyladenosine(37)-C(2))- methylthiotransferase MtaB	-0.68882	0.273469	0.0541954	Not Essential	Not Essential	-0.995474	0.337075	0.275544	Not Essential	Not Essential	-0.469174	0.704315	0.13232	Not Essential	Not Essential
SAUSA300_RS08380	SAUSA300_1537	rsmE	16S rRNA (uracil(1498)-N(3))-methyltransferase	-1.54541	0.0343036	0.16649	Not Essential	Not Essential	-2.31764	0.0788097	0.135366	Not Essential	Not Essential	-1.25243	0.389046	0.333196	Not Essential	Not Essential
SAUSA300_RS08385	SAUSA300_1538	prmA	50S ribosomal protein L11 methyltransferase	1.00266	0.0974732	0	Not Essential	Not Essential	1.08764	0.362443	0	Not Essential	Not Essential	1.37471	0.263323	0	Not Essential	Not Essential
SAUSA300_RS08390	SAUSA300_1539	dnaJ	molecular chaperone DnaJ	-8.89839	1.94e-19	1.51e-14	Essential	Essential	-6.27518	9.78e-07	1.02e-07	Essential	Essential	-8.74653	3.7e-12	8.66e-15	Essential	Essential
SAUSA300_RS08395	SAUSA300_1540	dnaK	molecular chaperone DnaK	-9.99832	3.59e-28	0	Essential	Essential	-7.27991	2.32e-10	6.88e-10	Essential	Essential	-10.5097	1.54e-24	0	Essential	Essential
SAUSA300_RS08400	SAUSA300_1541	grpE	nucleotide exchange factor GrpE	-7.6897	4.45e-13	6.04e-11	Essential	Essential	-4.96685	0.00171922	2.96e-05	Essential	Essential	-7.00705	1.02e-05	6.18e-10	Essential	Essential
SAUSA300_RS08405	SAUSA300_1542	hrcA	HrcA family transcriptional regulator	-3.00158	5.14e-08	0.144412	Not Essential	Not Essential	-4.58736	9.7e-06	0.000128464	Essential	Essential	-9.37569	5.34e-16	0	Essential	Essential
SAUSA300_RS08410	SAUSA300_1543	hemN	coproporphyrinogen III oxidase	-0.575436	0.403927	0.0481836	Not Essential	Not Essential	-2.4211	0.00993806	0.107552	Not Essential	Not Essential	-0.535977	0.659574	0.142321	Not Essential	Not Essential
SAUSA300_RS08415	#N/A	#N/A	#N/A	-1.56496	0.519598	0.171397	Not Essential	Not Essential	-1.81221	0.44987	0.340438	Not Essential	Not Essential	-3.38091	NA	0.00899299	Not Essential	Not Essential
SAUSA300_RS08420	SAUSA300_1544	lepA	elongation factor 4	-3.64323	8e-17	0.0223298	Not Essential	Essential	-3.97413	2.45e-07	0.00116012	Essential	Essential	-5.89658	8.46e-15	2.58e-07	Essential	Essential
SAUSA300_RS08425	SAUSA300_1545	rpsT	30S ribosomal protein S20	-2.34201	0.0681012	0.488494	Not Essential	Not Essential	-3.80469	0.0532599	0.0020527	Not Essential	Not Essential	-5.47747	0.0121825	2e-06	Not Essential	Essential
SAUSA300_RS08430	SAUSA300_1546	holA	DNA polymerase III subunit delta	-9.30836	5.69e-23	6.66e-16	Essential	Essential	-6.6348	6.57e-08	1.82e-08	Essential	Essential	-9.43651	4.24e-16	0	Essential	Essential
SAUSA300_RS08435	SAUSA300_1547	comEC	DNA internalization-related competence protein ComEC/Rec2	0.109037	0.830155	0	Not Essential	Not Essential	0.275392	0.739117	0	Not Essential	Not Essential	0.203907	0.83287	0	Not Essential	Not Essential
SAUSA300_RS08440	SAUSA300_1548	comEB	ComE operon protein 2	0.877227	0.354714	0	Not Essential	Not Essential	1.22884	0.443335	0	Not Essential	Not Essential	-0.372774	0.865257	0.119521	Not Essential	Not Essential
SAUSA300_RS08445	SAUSA300_1549	comEA	competence protein ComE	-1.08847	0.205106	0.0874217	Not Essential	Not Essential	-3.25938	0.0121267	0.0114829	Not Essential	Essential	-3.32853	0.0127366	0.010651	Not Essential	Essential
SAUSA300_RS08450	SAUSA300_1550	-	SAM-dependent methyltransferase	0.407637	0.697308	0	Not Essential	Not Essential	0.414298	0.812188	0	Not Essential	Not Essential	0.619504	0.741722	0	Not Essential	Not Essential
SAUSA300_RS08455	SAUSA300_1551	rsfS	ribosome silencing factor RsfS	-2.47113	0.00902787	0.411068	Not Essential	Not Essential	-4.50531	0.0102406	0.000174563	Not Essential	Essential	-6.38732	0.000347425	1.99e-08	Essential	Essential
SAUSA300_RS08460	SAUSA300_1552	-	haloacid dehalogenase	-2.48124	0.00048164	0.405012	Not Essential	Not Essential	-2.8681	0.0295681	0.0350645	Not Essential	Essential	-4.23586	0.00142802	0.00042494	Essential	Essential
SAUSA300_RS08465	SAUSA300_1553	nadD	nicotinate-nicotinamide nucleotide adenylyltransferase	-7.86635	1.47e-13	1.93e-11	Essential	Essential	-5.19982	0.000397905	1.16e-05	Essential	Essential	-7.16116	5.6e-06	2.5e-10	Essential	Essential
SAUSA300_RS08470	SAUSA300_1554	-	RNA-binding protein	-7.00383	2.88e-09	4.09e-09	Essential	Essential	-4.35746	0.0144577	0.000300467	Not Essential	Essential	-5.92061	0.00182194	2.28e-07	Essential	Essential
SAUSA300_RS08475	SAUSA300_1555	aroE	shikimate dehydrogenase	-2.4038	4.71e-05	0.451529	Not Essential	Not Essential	-1.77029	0.106805	0.361518	Not Essential	Not Essential	-1.31909	0.188723	0.360563	Not Essential	Not Essential
SAUSA300_RS08480	SAUSA300_1556	-	ribosome biogenesis GTPase YqeH	-6.27068	2.49e-20	2.5e-07	Essential	Essential	-6.48022	3.89e-07	3.85e-08	Essential	Essential	-9.28428	2.28e-15	2.22e-16	Essential	Essential
SAUSA300_RS08485	SAUSA300_1557	-	hypothetical protein	-8.20441	2.99e-15	2.03e-12	Essential	Essential	-5.41389	0.000197882	4.75e-06	Essential	Essential	-7.52571	3.41e-07	2.75e-11	Essential	Essential
SAUSA300_RS08490	SAUSA300_1558	mtnN	5'-methylthioadenosine/S-adenosylhomocysteine nucleosidase	-8.23248	7.09e-16	1.67e-12	Essential	Essential	-5.40999	0.000162786	4.83e-06	Essential	Essential	-7.99733	6.41e-09	1.38e-12	Essential	Essential
SAUSA300_RS08495	#N/A	#N/A	#N/A	-0.0280854	0.988789	0.030904	Not Essential	Not Essential	-3.24291	0.140433	0.0120609	Not Essential	Not Essential	-4.78633	0.0580393	4.52e-05	Not Essential	Not Essential
SAUSA300_RS08500	0	0	hypothetical protein	2.0208	0.0165844	0	Not Essential	Not Essential	2.36467	0.13581	0	Not Essential	Not Essential	2.46751	0.191053	0	Not Essential	Not Essential
SAUSA300_RS08505	SAUSA300_1559	-	enterotoxin	-1.05304	0.139957	0.0834822	Not Essential	Not Essential	-2.34712	0.0366427	0.126942	Not Essential	Not Essential	-0.567579	0.723722	0.147405	Not Essential	Not Essential
SAUSA300_RS08510	SAUSA300_1560	-	hypothetical protein	-0.896284	0.0880245	0.0686468	Not Essential	Not Essential	-1.32054	0.159619	0.410218	Not Essential	Not Essential	-1.09274	0.235323	0.274755	Not Essential	Not Essential
SAUSA300_RS08515	SAUSA300_1561	-	divalent metal cation transporter	-1.3199	0.0220096	0.11994	Not Essential	Not Essential	-2.0838	0.0315022	0.216742	Not Essential	Not Essential	0.254135	0.849416	0	Not Essential	Not Essential
SAUSA300_RS08520	SAUSA300_1562	pxpA	hypothetical protein	-0.863652	0.336848	0.0660252	Not Essential	Not Essential	0.177923	0.92159	0	Not Essential	Not Essential	0.386708	0.853153	0	Not Essential	Not Essential
SAUSA300_RS08525	SAUSA300_1563	-	acetyl-CoA carboxylase biotin carboxylase subunit	-1.003	0.111029	0.0783094	Not Essential	Not Essential	-0.85112	0.448414	0.228656	Not Essential	Not Essential	-1.30339	0.160985	0.353961	Not Essential	Not Essential
SAUSA300_RS08530	SAUSA300_1564	-	acetyl-CoA carboxylase biotin carboxyl carrier protein subunit	0.427183	0.699503	0	Not Essential	Not Essential	0.651987	0.729859	0	Not Essential	Not Essential	1.08648	0.625533	0	Not Essential	Not Essential
SAUSA300_RS08535	SAUSA300_1565	-	allophanate hydrolase	-0.89904	0.20336	0.0688749	Not Essential	Not Essential	-0.771861	0.545711	0.206223	Not Essential	Not Essential	-0.198818	0.898586	0.100608	Not Essential	Not Essential
SAUSA300_RS08540	SAUSA300_1566	-	allophanate hydrolase	-5.92102	2.1e-05	1.54e-06	Essential	Essential	-3.6919	0.0732757	0.00297388	Not Essential	Not Essential	-5.01854	0.0305537	1.65e-05	Not Essential	Essential
SAUSA300_RS08545	SAUSA300_1567	greA	transcription elongation factor GreA	-7.25982	2.68e-10	8.84e-10	Essential	Essential	-4.37436	0.0148643	0.000282561	Not Essential	Essential	-6.12804	0.000662947	7.86e-08	Essential	Essential
SAUSA300_RS08550	SAUSA300_1568	udk	uridine kinase	-2.05341	0.00360171	0.35221	Not Essential	Not Essential	-3.32767	0.00681927	0.00934895	Essential	Essential	-0.871632	0.583027	0.210077	Not Essential	Not Essential
SAUSA300_RS08555	SAUSA300_1569	-	collagenase-like protease	-3.21151	3.62e-08	0.0832167	Not Essential	Not Essential	-6.44335	6.57e-07	4.6e-08	Essential	Essential	-3.89648	3.52e-05	0.00152111	Essential	Essential
SAUSA300_RS08560	SAUSA300_1570	-	peptidase U32	-1.75405	0.0060098	0.227419	Not Essential	Not Essential	-1.87121	0.114592	0.31146	Not Essential	Not Essential	-2.03682	0.0704755	0.283838	Not Essential	Not Essential
SAUSA300_RS08565	SAUSA300_1571	-	O-methyltransferase	-1.37786	0.0877578	0.13029	Not Essential	Not Essential	-3.10916	0.0111977	0.0178549	Not Essential	Essential	-0.883412	0.581298	0.213078	Not Essential	Not Essential
SAUSA300_RS08570	SAUSA300_1572	-	hypothetical protein	-0.870245	0.554149	0.0665433	Not Essential	Not Essential	-0.102884	0.97191	0.0892814	Not Essential	Not Essential	-1.30212	0.634759	0.353433	Not Essential	Not Essential
SAUSA300_RS08575	SAUSA300_1573	-	Holliday junction resolvase RuvX	-7.44052	4.53e-11	2.91e-10	Essential	Essential	-4.81715	0.00360299	5.34e-05	Essential	Essential	-6.79406	3.96e-05	2.1e-09	Essential	Essential
SAUSA300_RS08580	SAUSA300_1574	-	hypothetical protein	-6.64662	8.01e-08	3.19e-08	Essential	Essential	-3.91966	0.0304761	0.00139623	Not Essential	Essential	-5.58647	0.00480079	1.19e-06	Essential	Essential
SAUSA300_RS08585	SAUSA300_1575	alaS	alanine--tRNA ligase	-10.4046	7.65e-31	0	Essential	Essential	-7.78102	7.66e-13	4.61e-11	Essential	Essential	-9.45775	6.57e-29	0	Essential	Essential
SAUSA300_RS08590	SAUSA300_1576	recD2	hypothetical protein	-2.50505	1.83e-10	0.390793	Not Essential	Not Essential	-4.21714	6.17e-10	0.000497427	Essential	Essential	-2.84979	1.65e-06	0.0448462	Not Essential	Essential
SAUSA300_RS08595	SAUSA300_1577	-	hypothetical protein	-2.09611	0.00488377	0.373711	Not Essential	Not Essential	-5.74889	3.04e-05	1.12e-06	Essential	Essential	-8.07782	3.69e-09	8.12e-13	Essential	Essential
SAUSA300_RS08600	SAUSA300_1578	mnmA	tRNA 2-thiouridine(34) synthase MnmA	-8.99698	2.11e-20	7.33e-15	Essential	Essential	-4.4127	2.36e-05	0.000245638	Essential	Essential	-8.96239	9.42e-14	1.78e-15	Essential	Essential
SAUSA300_RS08605	SAUSA300_1579	iscS	cysteine desulfurase	-8.95849	2.11e-20	9.77e-15	Essential	Essential	-6.31	1.36e-06	8.67e-08	Essential	Essential	-9.09355	6.51e-15	6.66e-16	Essential	Essential
SAUSA300_RS08610	SAUSA300_1580	-	LLM class flavin-dependent oxidoreductase	0.381662	0.652871	0	Not Essential	Not Essential	0.410529	0.772366	0	Not Essential	Not Essential	0.536729	0.716531	0	Not Essential	Not Essential
SAUSA300_RS08615	SAUSA300_1581	-	hypothetical protein	-0.648241	0.717971	0.0519119	Not Essential	Not Essential	0.144191	0.961705	0	Not Essential	Not Essential	-0.507658	0.882972	0.137961	Not Essential	Not Essential
SAUSA300_RS08620	SAUSA300_1582	csbD	CsbD family protein	-5.27704	0.000400538	3.46e-05	Essential	Essential	-3.32999	0.115474	0.00928316	Not Essential	Not Essential	-4.92728	0.0399413	2.46e-05	Not Essential	Essential
SAUSA300_RS08625	SAUSA300_1583	cymR	Rrf2 family transcriptional regulator	-0.543067	0.641542	0.0466658	Not Essential	Not Essential	-0.588535	0.767704	0.162515	Not Essential	Not Essential	-6.62579	0.000129756	5.41e-09	Essential	Essential
SAUSA300_RS08630	SAUSA300_1584	rarA	recombinase RarA	-0.668575	0.361987	0.0530368	Not Essential	Not Essential	-1.25781	0.263194	0.381278	Not Essential	Not Essential	0.179835	0.907387	0	Not Essential	Not Essential
SAUSA300_RS08635	SAUSA300_1585	tcaD	tRNA threonylcarbamoyladenosine dehydratase	0.630646	0.445279	0	Not Essential	Not Essential	1.2609	0.338108	0	Not Essential	Not Essential	0.760191	0.650399	0	Not Essential	Not Essential
SAUSA300_RS08640	0	0	hypothetical protein	0.935811	0.558355	0	Not Essential	Not Essential	-1.51649	0.499425	0.492719	Not Essential	Not Essential	0.639579	0.841925	0	Not Essential	Not Essential
SAUSA300_RS08645	SAUSA300_1586	aspS	aspartate--tRNA ligase	-9.70146	3.37e-26	0	Essential	Essential	-7.11038	8.65e-10	1.66e-09	Essential	Essential	-10.0927	9.35e-22	0	Essential	Essential
SAUSA300_RS08650	SAUSA300_1587	hisS	histidine--tRNA ligase	-9.5062	8.56e-24	2.22e-16	Essential	Essential	-6.90166	1.01e-08	4.83e-09	Essential	Essential	-9.85538	2.47e-19	0	Essential	Essential
SAUSA300_RS08655	SAUSA300_1588	lytH	cell wall amidase	-1.44943	0.0148916	0.14454	Not Essential	Not Essential	-3.48349	0.00249205	0.00578413	Essential	Essential	-8.99491	1.47e-14	1.55e-15	Essential	Essential
SAUSA300_RS08660	SAUSA300_1589	dtd	D-tyrosyl-tRNA(Tyr) deacylase	-7.50559	1.02e-11	1.94e-10	Essential	Essential	-4.7643	0.0054759	6.55e-05	Essential	Essential	-6.65931	0.000134183	4.49e-09	Essential	Essential
SAUSA300_RS08665	SAUSA300_1590	relA	bifunctional (p)ppGpp synthetase/guanosine-3',5'-bis(diphosphate) 3'-pyrophosphohydrolase	-8.58882	2.94e-37	1.41e-13	Essential	Essential	-7.61378	4.06e-12	1.15e-10	Essential	Essential	-10.8821	5.91e-28	0	Essential	Essential
SAUSA300_RS08670	SAUSA300_1591	apt	adenine phosphoribosyltransferase	-3.30225	1.37e-05	0.064296	Not Essential	Not Essential	-5.41732	0.000172952	4.68e-06	Essential	Essential	-7.48945	5.01e-07	3.44e-11	Essential	Essential
SAUSA300_RS08675	SAUSA300_1592	recJ	single-stranded-DNA-specific exonuclease RecJ	-2.31202	1.18e-08	0.493757	Not Essential	Not Essential	-3.72656	3.36e-08	0.00265576	Essential	Essential	-3.22558	1.05e-06	0.0147579	Not Essential	Essential
SAUSA300_RS08680	SAUSA300_1593	secDF	protein translocase subunit SecDF	-5.59208	1.98e-31	7.86e-06	Essential	Essential	-7.74099	1.89e-12	5.75e-11	Essential	Essential	-11.1056	1.67e-30	0	Essential	Essential
SAUSA300_RS08685	SAUSA300_1594	yajC	preprotein translocase subunit YajC	-0.725362	0.621066	0.0563889	Not Essential	Not Essential	-1.2068	0.559661	0.358716	Not Essential	Not Essential	-0.867131	0.746859	0.208943	Not Essential	Not Essential
SAUSA300_RS08690	SAUSA300_1595	tgt	tRNA guanosine(34) transglycosylase Tgt	-1.33608	0.0392472	0.122729	Not Essential	Not Essential	-1.90305	0.0552972	0.296231	Not Essential	Not Essential	-1.61033	0.136579	0.497898	Not Essential	Not Essential
SAUSA300_RS08695	SAUSA300_1596	queA	tRNA preQ1(34) S-adenosylmethionine ribosyltransferase-isomerase QueA	-2.10376	0.000488395	0.377654	Not Essential	Not Essential	-2.22991	0.0267058	0.162863	Not Essential	Not Essential	-1.01093	0.366852	0.248704	Not Essential	Not Essential
SAUSA300_RS08700	SAUSA300_1597	ruvB	Holliday junction branch migration DNA helicase RuvB	-8.96374	2.42e-20	9.33e-15	Essential	Essential	-6.25236	1.27e-06	1.14e-07	Essential	Essential	-8.77156	1.04e-11	7.11e-15	Essential	Essential
SAUSA300_RS08705	SAUSA300_1598	ruvA	Holliday junction branch migration protein RuvA	-7.99262	7.09e-14	8.39e-12	Essential	Essential	-5.43164	0.000238647	4.41e-06	Essential	Essential	-7.48663	5.66e-07	3.5e-11	Essential	Essential
SAUSA300_RS08710	SAUSA300_1599	thrR	hypothetical protein	-8.01809	1.67e-14	7.08e-12	Essential	Essential	-5.2837	0.000462669	8.19e-06	Essential	Essential	-7.27042	1.79e-06	1.3e-10	Essential	Essential
SAUSA300_RS08715	SAUSA300_1600	obgE	GTPase ObgE	-9.35952	8.93e-23	4.44e-16	Essential	Essential	-6.75475	1.49e-08	1.01e-08	Essential	Essential	-9.56472	3.74e-17	0	Essential	Essential
SAUSA300_RS08720	SAUSA300_1601	rpmA	50S ribosomal protein L27	-6.3329	5.79e-07	1.79e-07	Essential	Essential	-3.92796	0.0448945	0.00135752	Not Essential	Essential	-5.59372	0.00776383	1.15e-06	Essential	Essential
SAUSA300_RS08725	SAUSA300_1602	-	hypothetical protein	-6.63289	4.54e-08	3.45e-08	Essential	Essential	-4.2913	0.0200279	0.000381614	Not Essential	Essential	-5.41862	0.0103249	2.65e-06	Not Essential	Essential
SAUSA300_RS08730	SAUSA300_1603	rplU	50S ribosomal protein L21	-6.78101	2.23e-08	1.49e-08	Essential	Essential	-4.22383	0.0244699	0.000485727	Not Essential	Essential	-5.8491	0.00374974	3.27e-07	Essential	Essential
SAUSA300_RS08735	SAUSA300_1604	mreD	rod shape-determining protein MreD	-3.04698	4.9e-06	0.128929	Not Essential	Not Essential	-4.83702	8.82e-05	4.94e-05	Essential	Essential	-8.1601	6.01e-10	4.72e-13	Essential	Essential
SAUSA300_RS08740	SAUSA300_1605	mreC	rod shape-determining protein MreC	-2.89033	2.14e-06	0.187877	Not Essential	Not Essential	-6.13364	3.26e-06	1.97e-07	Essential	Essential	-8.86054	4.24e-13	3.77e-15	Essential	Essential
SAUSA300_RS08745	0	0	hypothetical protein	-0.855951	0.746815	0.0654274	Not Essential	Not Essential	-1.8265	0.454156	0.333339	Not Essential	Not Essential	-2.8464	NA	0.0452711	Not Essential	Not Essential
SAUSA300_RS08750	SAUSA300_1606	-	DUF4930 domain-containing protein	-0.452548	0.683302	0.0428305	Not Essential	Not Essential	-1.4836	0.351707	0.490453	Not Essential	Not Essential	-0.0960316	0.968897	0.0915493	Not Essential	Not Essential
SAUSA300_RS08755	SAUSA300_1607	-	hypothetical protein	-2.2629	0.0244001	0.465095	Not Essential	Not Essential	-2.54758	0.119546	0.0798816	Not Essential	Not Essential	-2.49194	0.175871	0.112782	Not Essential	Not Essential
SAUSA300_RS08760	SAUSA300_1608	radC	hypothetical protein	-0.538977	0.562923	0.0464798	Not Essential	Not Essential	-0.369181	0.841273	0.123008	Not Essential	Not Essential	-0.583583	0.743879	0.150071	Not Essential	Not Essential
SAUSA300_RS08765	SAUSA300_1609	comC	prepilin peptidase	-0.0515979	0.955141	0.031363	Not Essential	Not Essential	0.724636	0.553102	0	Not Essential	Not Essential	0.590322	0.665057	0	Not Essential	Not Essential
SAUSA300_RS08770	0	0	hypothetical protein	0.0160774	0.992785	0	Not Essential	Not Essential	-3.14634	0.155368	0.0160297	Not Essential	Not Essential	0.230344	0.94982	0	Not Essential	Not Essential
SAUSA300_RS08775	SAUSA300_1610	folC	bifunctional folylpolyglutamate synthase/dihydrofolate synthase	-4.51996	3.14e-15	0.000899297	Essential	Essential	-6.83246	7.52e-09	6.83e-09	Essential	Essential	-3.93909	1.16e-06	0.00130188	Essential	Essential
SAUSA300_RS08780	SAUSA300_1611	valS	valine--tRNA ligase	-10.5859	4.67e-32	0	Essential	Essential	-7.9371	1.81e-13	1.93e-11	Essential	Essential	-11.2004	4.47e-31	0	Essential	Essential
SAUSA300_RS08785	SAUSA300_1612	tag	DNA-3-methyladenine glycosylase I	-2.58142	0.000736677	0.345862	Not Essential	Not Essential	-5.29593	0.000485203	7.78e-06	Essential	Essential	-2.59164	0.0605509	0.0885804	Not Essential	Not Essential
SAUSA300_RS08790	SAUSA300_1613	-	aminopeptidase	0.303348	0.695517	0	Not Essential	Not Essential	0.132228	0.918292	0	Not Essential	Not Essential	0.374295	0.767136	0	Not Essential	Not Essential
SAUSA300_RS08795	0	0	hypothetical protein	-1.87412	0.318417	0.271916	Not Essential	Not Essential	-2.55905	0.275444	0.0776901	Not Essential	Not Essential	-4.34229	0.0945735	0.00028012	Not Essential	Not Essential
SAUSA300_RS08800	SAUSA300_1614	hemL	glutamate-1-semialdehyde 2,1-aminomutase	-3.06582	2.5e-09	0.122881	Not Essential	Not Essential	-2.87669	0.00132222	0.0342567	Not Essential	Essential	-3.10122	0.000151605	0.0216239	Not Essential	Essential
SAUSA300_RS08805	SAUSA300_1615	hemB	delta-aminolevulinic acid dehydratase	-8.78788	7.25e-20	3.4e-14	Essential	Essential	-6.13407	4.12e-06	1.97e-07	Essential	Essential	-8.67471	4.47e-12	1.42e-14	Essential	Essential
SAUSA300_RS08810	SAUSA300_1616	hemD	uroporphyrinogen III methyltransferase	-8.28045	2.87e-16	1.21e-12	Essential	Essential	-5.58986	6.34e-05	2.24e-06	Essential	Essential	-7.89722	7.1e-09	2.63e-12	Essential	Essential
SAUSA300_RS08815	SAUSA300_1617	hemC	hydroxymethylbilane synthase	-9.0616	3.66e-21	4.66e-15	Essential	Essential	-6.44023	4.36e-07	4.67e-08	Essential	Essential	-9.1178	5.68e-15	6.66e-16	Essential	Essential
SAUSA300_RS08820	SAUSA300_1618	hemX	cytochrome c assembly protein	-2.95696	1.61e-07	0.160897	Not Essential	Not Essential	-2.11	0.0318999	0.20635	Not Essential	Not Essential	-9.26959	1.96e-15	2.22e-16	Essential	Essential
SAUSA300_RS08825	SAUSA300_1619	hemA	glutamyl-tRNA reductase	-9.42967	3.24e-23	2.22e-16	Essential	Essential	-6.65638	7.51e-08	1.64e-08	Essential	Essential	-9.44373	6.61e-17	0	Essential	Essential
SAUSA300_RS08830	SAUSA300_1620	engB	GTP-binding protein	-8.35603	3.47e-16	7.17e-13	Essential	Essential	-5.45183	0.000248186	4.05e-06	Essential	Essential	-7.87695	1.63e-08	3e-12	Essential	Essential
SAUSA300_RS08835	SAUSA300_1621	clpX	ATP-dependent Clp protease ATP-binding subunit ClpX	-5.96841	1.66e-17	1.21e-06	Essential	Essential	-6.36492	5.52e-07	6.68e-08	Essential	Essential	-9.39857	3.4e-17	0	Essential	Essential
SAUSA300_RS08840	SAUSA300_1622	tig	trigger factor	-1.80289	0.00161667	0.244637	Not Essential	Not Essential	-3.47702	0.000642617	0.00590225	Essential	Essential	-4.36616	1.22e-05	0.000254846	Essential	Essential
SAUSA300_RS08845	0	0	hypothetical protein	-3.32414	0.0311678	0.0603202	Not Essential	Not Essential	-3.26819	0.124698	0.0111841	Not Essential	Not Essential	-2.73657	0.283784	0.0610082	Not Essential	Not Essential
SAUSA300_RS08850	SAUSA300_1623	-	hypothetical protein	0.286141	0.715227	0	Not Essential	Not Essential	1.0503	0.350795	0	Not Essential	Not Essential	0.190629	0.900893	0	Not Essential	Not Essential
SAUSA300_RS08855	SAUSA300_1624	-	DNA mismatch repair protein MutT	-8.19831	1.03e-15	2.11e-12	Essential	Essential	-5.31073	0.000283464	7.32e-06	Essential	Essential	-7.39084	1.3e-06	6.29e-11	Essential	Essential
SAUSA300_RS08860	0	0	hypothetical protein	-3.66157	0.0769834	0.0210211	Not Essential	Not Essential	-2.53248	0.298818	0.0828415	Not Essential	Not Essential	-3.48316	NA	0.00642339	Not Essential	Not Essential
SAUSA300_RS08865	SAUSA300_1625	rplT	50S ribosomal protein L20	-7.0596	1.81e-09	2.94e-09	Essential	Essential	-4.51293	0.0117503	0.000169685	Not Essential	Essential	-6.1162	0.00145735	8.36e-08	Essential	Essential
SAUSA300_RS08870	SAUSA300_1626	rpmI	50S ribosomal protein L35	-5.73911	3.4e-05	3.84e-06	Essential	Essential	-3.56738	0.0851955	0.00443901	Not Essential	Not Essential	-4.92341	0.0394145	2.5e-05	Not Essential	Essential
SAUSA300_RS08875	SAUSA300_1627	infC	translation initiation factor IF-3	-7.13074	1.27e-09	1.93e-09	Essential	Essential	-4.5847	0.00832417	0.000129755	Essential	Essential	-6.17674	0.000610001	6.1e-08	Essential	Essential
SAUSA300_RS08880	SAUSA300_1628	lysP	gamma-aminobutyrate permease	-9.85521	5.71e-27	0	Essential	Essential	-7.17701	1.23e-09	1.18e-09	Essential	Essential	-10.3796	3.15e-24	0	Essential	Essential
SAUSA300_RS08885	SAUSA300_1629	thrS	threonine--tRNA ligase	-3.02171	7.51e-12	0.137387	Not Essential	Not Essential	-3.08996	4.52e-05	0.0188704	Not Essential	Essential	-4.44564	1.15e-09	0.00018547	Essential	Essential
SAUSA300_RS08890	0	0	hypothetical protein	-5.786	2.34e-05	3.04e-06	Essential	Essential	-3.54732	0.0764072	0.00473081	Not Essential	Not Essential	-5.06292	0.0276129	1.35e-05	Not Essential	Essential
SAUSA300_RS08895	SAUSA300_1630	dnaI	primosomal protein DnaI	-8.61463	1.14e-17	1.17e-13	Essential	Essential	-5.9896	1.38e-05	3.82e-07	Essential	Essential	-8.41543	2.34e-10	8.48e-14	Essential	Essential
SAUSA300_RS08900	SAUSA300_1631	dnaB	helicase DnaB	-9.44761	2.43e-23	2.22e-16	Essential	Essential	-6.65237	7.12e-08	1.67e-08	Essential	Essential	-9.7683	8.83e-19	0	Essential	Essential
SAUSA300_RS08905	SAUSA300_1632	nrdR	transcriptional regulator NrdR	-6.89943	4.1e-09	7.53e-09	Essential	Essential	-4.22895	0.0219319	0.000476961	Not Essential	Essential	-5.9176	0.00206387	2.32e-07	Essential	Essential
SAUSA300_RS08910	SAUSA300_1633	gapB	aldehyde dehydrogenase	-1.28451	0.0530001	0.114101	Not Essential	Not Essential	-1.93844	0.0661676	0.279691	Not Essential	Not Essential	-7.55548	1.39e-12	2.28e-11	Essential	Essential
SAUSA300_RS08915	SAUSA300_1634	coaE	dephospho-CoA kinase	-6.61326	2.47e-13	3.85e-08	Essential	Essential	-5.46539	0.000223894	3.82e-06	Essential	Essential	-8.03118	1.94e-09	1.1e-12	Essential	Essential
SAUSA300_RS08920	SAUSA300_1635	mutM	DNA-formamidopyrimidine glycosylase	-1.7535	0.00548833	0.227232	Not Essential	Not Essential	-6.18111	2.68e-06	1.58e-07	Essential	Essential	-2.28012	0.0332653	0.180152	Not Essential	Not Essential
SAUSA300_RS08925	SAUSA300_1636	polA	DNA polymerase I	-2.94245	2.14e-17	0.166532	Not Essential	Not Essential	-5.46124	1.23e-14	3.89e-06	Essential	Essential	-11.4153	6.01e-34	0	Essential	Essential
SAUSA300_RS08930	SAUSA300_1637	-	hypothetical protein	0.305119	0.582306	0	Not Essential	Not Essential	0.305176	0.745116	0	Not Essential	Not Essential	0.212426	0.840154	0	Not Essential	Not Essential
SAUSA300_RS08935	SAUSA300_1638	phoR	sensor histidine kinase	-1.19787	0.0111782	0.101205	Not Essential	Not Essential	-1.07947	0.213288	0.306545	Not Essential	Not Essential	-1.9686	0.00907931	0.317009	Not Essential	Not Essential
SAUSA300_RS08940	SAUSA300_1639	phoP	DNA-binding response regulator	0.881323	0.242193	0	Not Essential	Not Essential	0.821012	0.560057	0	Not Essential	Not Essential	1.22688	0.414505	0	Not Essential	Not Essential
SAUSA300_RS08945	0	0	hypothetical protein	-0.349635	0.791505	0.0391164	Not Essential	Not Essential	-2.45227	0.176446	0.10011	Not Essential	Not Essential	-0.773629	0.76263	0.186891	Not Essential	Not Essential
SAUSA300_RS08950	SAUSA300_1640	citC	isocitrate dehydrogenase (NADP(+))	-9.33843	3.7e-23	6.66e-16	Essential	Essential	-6.62033	1.73e-07	1.95e-08	Essential	Essential	-9.50281	1.6e-17	0	Essential	Essential
SAUSA300_RS08955	SAUSA300_1641	citZ	citrate synthase	-0.838265	0.192452	0.0640836	Not Essential	Not Essential	-0.595747	0.613413	0.164035	Not Essential	Not Essential	-1.2907	0.218201	0.348696	Not Essential	Not Essential
SAUSA300_RS08960	SAUSA300_1642	aapA	alanine glycine permease	-0.548912	0.373544	0.0469339	Not Essential	Not Essential	-2.64393	0.00136996	0.0629861	Not Essential	Not Essential	-3.75893	1.13e-06	0.00249116	Essential	Essential
SAUSA300_RS08965	#N/A	#N/A	#N/A	0.204187	0.847787	0	Not Essential	Not Essential	0.292373	0.873187	0	Not Essential	Not Essential	0.679255	0.701866	0	Not Essential	Not Essential
SAUSA300_RS08970	#N/A	#N/A	#N/A	-0.0226302	0.982283	0.0308002	Not Essential	Not Essential	0.334657	0.839491	0	Not Essential	Not Essential	0.265474	0.88152	0	Not Essential	Not Essential
SAUSA300_RS08975	SAUSA300_1644	pykA	pyruvate kinase	-3.91629	3.87e-16	0.00879805	Essential	Essential	-2.77232	0.000118131	0.0452755	Not Essential	Essential	-3.43071	1.65e-06	0.00764133	Essential	Essential
SAUSA300_RS08980	SAUSA300_1645	pfkA	ATP-dependent 6-phosphofructokinase	-8.82836	3.87e-19	2.53e-14	Essential	Essential	-6.1955	9.78e-07	1.48e-07	Essential	Essential	-8.91041	6.16e-14	2.66e-15	Essential	Essential
SAUSA300_RS08985	SAUSA300_1646	accA	acetyl-CoA carboxylase carboxyl transferase subunit alpha	-4.28067	4.46e-11	0.00229899	Essential	Essential	-3.39852	0.00166027	0.00752936	Essential	Essential	-8.81556	3.16e-13	5.33e-15	Essential	Essential
SAUSA300_RS08990	SAUSA300_1647	accD	acetyl-CoA carboxylase carboxyl transferase subunit beta	-8.50671	2.34e-17	2.51e-13	Essential	Essential	-5.79532	3.94e-05	9.12e-07	Essential	Essential	-8.12495	5.46e-10	5.96e-13	Essential	Essential
SAUSA300_RS08995	SAUSA300_1648	-	NAD-dependent malic enzyme 4	-3.72487	2.39e-12	0.017024	Not Essential	Essential	-3.03238	0.000667526	0.0222402	Not Essential	Essential	-2.3696	0.0128506	0.148972	Not Essential	Not Essential
SAUSA300_RS09000	SAUSA300_1649	dnaE	DNA polymerase III subunit alpha	-10.9436	9.52e-36	0	Essential	Essential	-8.32884	4.43e-15	2.05e-12	Essential	Essential	-11.6362	2.53e-36	0	Essential	Essential
SAUSA300_RS09005	SAUSA300_1650	pde2	bifunctional oligoribonuclease/PAP phosphatase NrnA	-5.58317	3.66e-13	8.21e-06	Essential	Essential	-6.02792	6.09e-06	3.21e-07	Essential	Essential	-8.58715	8.96e-12	2.62e-14	Essential	Essential
SAUSA300_RS09010	SAUSA300_1651	-	hypothetical protein	-0.585381	0.335029	0.0486666	Not Essential	Not Essential	-1.02765	0.308621	0.287095	Not Essential	Not Essential	-0.378785	0.735502	0.120267	Not Essential	Not Essential
SAUSA300_RS09015	SAUSA300_1652	uspA2	universal stress protein	-1.22552	0.236015	0.105117	Not Essential	Not Essential	-1.58521	0.377623	0.457181	Not Essential	Not Essential	-6.13168	0.00125683	7.72e-08	Essential	Essential
SAUSA300_RS09020	SAUSA300_1653	-	metal-dependent hydrolase	0.454037	0.649303	0	Not Essential	Not Essential	-0.0106197	0.995979	0.0803677	Not Essential	Not Essential	1.60109	0.311732	0	Not Essential	Not Essential
SAUSA300_RS09025	SAUSA300_1654	pepQ	dipeptidase	-1.07359	0.109884	0.0857375	Not Essential	Not Essential	-1.97291	0.0625389	0.263999	Not Essential	Not Essential	-1.04078	0.388357	0.257912	Not Essential	Not Essential
SAUSA300_RS09030	0	0	hypothetical protein	0.498774	0.814778	0	Not Essential	Not Essential	-0.962712	0.688098	0.264199	Not Essential	Not Essential	-4.06045	0.124149	0.000829898	Not Essential	Not Essential
SAUSA300_RS09035	SAUSA300_1655	ald2	alanine dehydrogenase	-0.439206	0.515161	0.0423124	Not Essential	Not Essential	-0.854196	0.441551	0.229573	Not Essential	Not Essential	0.632646	0.594944	0	Not Essential	Not Essential
SAUSA300_RS09040	SAUSA300_1656	uspA1	universal stress protein UspA	-2.00524	0.0249554	0.329017	Not Essential	Not Essential	-4.97221	0.00166267	2.9e-05	Essential	Essential	-1.30361	0.517429	0.354056	Not Essential	Not Essential
SAUSA300_RS09045	SAUSA300_1657	ackA	acetate kinase	-9.35865	2.6e-23	4.44e-16	Essential	Essential	-6.63627	1.21e-07	1.81e-08	Essential	Essential	-9.39275	8.49e-16	0	Essential	Essential
SAUSA300_RS09050	SAUSA300_1658	-	class I SAM-dependent methyltransferase	-1.80311	0.00402935	0.244715	Not Essential	Not Essential	-5.97876	1.22e-05	4.01e-07	Essential	Essential	-4.91199	3.35e-06	2.63e-05	Essential	Essential
SAUSA300_RS09055	SAUSA300_1659	tpx	2-Cys peroxiredoxin	-1.78621	0.0536069	0.238623	Not Essential	Not Essential	-1.19353	0.498292	0.352999	Not Essential	Not Essential	-6.63196	0.000104194	5.22e-09	Essential	Essential
SAUSA300_RS09060	SAUSA300_1660	-	membrane protein	-0.0336571	0.970889	0.0310111	Not Essential	Not Essential	0.485915	0.720161	0	Not Essential	Not Essential	-0.364561	0.818826	0.118513	Not Essential	Not Essential
SAUSA300_RS09065	SAUSA300_1661	thiI	tRNA 4-thiouridine(8) synthase ThiI	-1.58623	0.00656397	0.176912	Not Essential	Not Essential	-5.02062	2.87e-07	2.39e-05	Essential	Essential	-1.65661	0.0750808	0.478321	Not Essential	Not Essential
SAUSA300_RS09070	SAUSA300_1662	nifZ	cysteine desulfurase	-0.725056	0.273469	0.0563699	Not Essential	Not Essential	-0.54997	0.645163	0.154643	Not Essential	Not Essential	-0.915891	0.324757	0.221599	Not Essential	Not Essential
SAUSA300_RS09075	SAUSA300_1663	-	hypothetical protein	0.58129	0.723704	0	Not Essential	Not Essential	-3.59849	0.0813208	0.00401973	Not Essential	Not Essential	0.908373	0.76874	0	Not Essential	Not Essential
SAUSA300_RS09080	SAUSA300_1664	ezrA	septation ring formation regulator EzrA	-9.85739	5.12e-27	0	Essential	Essential	-7.15739	4.59e-10	1.3e-09	Essential	Essential	-10.2941	3.57e-23	0	Essential	Essential
SAUSA300_RS09085	SAUSA300_1665	-	hypothetical protein	-0.175684	0.90522	0.0341232	Not Essential	Not Essential	-0.0426582	0.989796	0.083326	Not Essential	Not Essential	-4.52122	0.0115565	0.000136539	Not Essential	Essential
SAUSA300_RS09090	SAUSA300_1666	rpsD	30S ribosomal protein S4	-7.76179	3.98e-13	3.8e-11	Essential	Essential	-4.97837	0.00147028	2.83e-05	Essential	Essential	-7.32339	2.25e-06	9.47e-11	Essential	Essential
SAUSA300_RS09095	0	0	hypothetical protein	-1.91779	0.142828	0.28994	Not Essential	Not Essential	-0.0280828	0.993534	0.0819628	Not Essential	Not Essential	-0.789852	0.796765	0.190517	Not Essential	Not Essential
SAUSA300_RS09100	SAUSA300_1667	-	glycerophosphoryl diester phosphodiesterase	-0.0244551	0.981296	0.0308348	Not Essential	Not Essential	-0.642044	0.634864	0.174165	Not Essential	Not Essential	0.552169	0.729248	0	Not Essential	Not Essential
SAUSA300_RS09105	SAUSA300_1668	-	peroxiredoxin	-3.20225	0.00232535	0.0853828	Not Essential	Not Essential	-4.09182	0.0291204	0.000773029	Not Essential	Essential	-6.04757	0.00148743	1.19e-07	Essential	Essential
SAUSA300_RS09110	SAUSA300_1669	-	alanine--glyoxylate amiNotransferase family protein	-1.49136	0.0096313	0.153706	Not Essential	Not Essential	-2.08424	0.0470731	0.216566	Not Essential	Not Essential	-1.11457	0.336056	0.282146	Not Essential	Not Essential
SAUSA300_RS09115	SAUSA300_1670	serA	D-3-phosphoglycerate dehydrogenase	-1.24434	0.0112729	0.107885	Not Essential	Not Essential	-2.00911	0.0109526	0.248013	Not Essential	Not Essential	-1.27468	0.120275	0.342139	Not Essential	Not Essential
SAUSA300_RS09120	0	0	hypothetical protein	1.7829	0.479053	0	Not Essential	Not Essential	-0.0102998	0.997246	0.0803388	Not Essential	Not Essential	-2.62865	NA	0.0807259	Not Essential	Not Essential
SAUSA300_RS09125	SAUSA300_1671	-	HAD family hydrolase	-1.59675	0.00360171	0.179709	Not Essential	Not Essential	-1.98167	0.0342025	0.260084	Not Essential	Not Essential	-9.65213	8.48e-18	0	Essential	Essential
SAUSA300_RS09130	SAUSA300_1672	ptaA	PTS glucose transporter subunit IIBC	-1.23589	0.0128101	0.106631	Not Essential	Not Essential	0.0439224	0.974717	0	Not Essential	Not Essential	-0.600243	0.549697	0.152912	Not Essential	Not Essential
SAUSA300_RS09135	SAUSA300_1673	-	1-acyl-sn-glycerol-3-phosphate acyltransferase	-8.4009	1.2e-16	5.26e-13	Essential	Essential	-5.69853	5.91e-05	1.4e-06	Essential	Essential	-7.90939	3.03e-08	2.43e-12	Essential	Essential
SAUSA300_RS09140	SAUSA300_1674	htrA1	serine protease	-0.861909	0.185539	0.0658892	Not Essential	Not Essential	-2.0846	0.0336185	0.21642	Not Essential	Not Essential	-0.970572	0.369423	0.23679	Not Essential	Not Essential
SAUSA300_RS09145	SAUSA300_1675	tyrS	tyrosine--tRNA ligase	-9.3682	1.28e-22	4.44e-16	Essential	Essential	-6.69065	5.12e-08	1.38e-08	Essential	Essential	-9.56005	8.14e-18	0	Essential	Essential
SAUSA300_RS09150	SAUSA300_1676	sgtA	transglycosylase	0.166203	0.838578	0	Not Essential	Not Essential	-0.0820294	0.957413	0.0871588	Not Essential	Not Essential	0.0279312	0.987146	0	Not Essential	Not Essential
SAUSA300_RS09155	0	0	hypothetical protein	-3.55842	0.0847561	0.0293948	Not Essential	Not Essential	-2.78338	0.24156	0.0439765	Not Essential	Not Essential	-3.89239	0.157727	0.00154389	Not Essential	Not Essential
SAUSA300_RS09160	SAUSA300_1677	isdH	iron-regulated surface determinant protein H	-0.42898	0.365222	0.0419229	Not Essential	Not Essential	-0.449015	0.576327	0.135967	Not Essential	Not Essential	0.215826	0.825724	0	Not Essential	Not Essential
SAUSA300_RS09165	SAUSA300_1678	fhs	formate--tetrahydrofolate ligase	-0.635893	0.282835	0.0512473	Not Essential	Not Essential	-0.909779	0.351701	0.246749	Not Essential	Not Essential	-1.57917	0.0646746	0.482095	Not Essential	Not Essential
SAUSA300_RS09170	SAUSA300_1679	acsA	acetate--CoA ligase	0.552954	0.341462	0	Not Essential	Not Essential	1.01004	0.265246	0	Not Essential	Not Essential	0.690202	0.478274	0	Not Essential	Not Essential
SAUSA300_RS09175	SAUSA300_1680	acuA	hypothetical protein	-3.1358	7.07e-05	0.102304	Not Essential	Not Essential	-5.28744	0.000495107	8.06e-06	Essential	Essential	-0.106915	0.964651	0.0924432	Not Essential	Not Essential
SAUSA300_RS09180	SAUSA300_1681	acuC	acetoin utilization protein AcuC	-0.704692	0.24049	0.0551317	Not Essential	Not Essential	-1.26522	0.198006	0.384633	Not Essential	Not Essential	0.175227	0.898944	0	Not Essential	Not Essential
SAUSA300_RS09185	SAUSA300_1682	ccpA	catabolite control protein A	-5.07996	2.51e-15	8.43e-05	Essential	Essential	-6.45462	3.25e-07	4.36e-08	Essential	Essential	-9.24119	5.55e-15	2.22e-16	Essential	Essential
SAUSA300_RS09190	0	0	hypothetical protein	-2.73416	0.0891116	0.26173	Not Essential	Not Essential	-3.21342	0.129992	0.0131645	Not Essential	Not Essential	-4.65569	0.053221	7.84e-05	Not Essential	Not Essential
SAUSA300_RS09195	SAUSA300_1683	aroA2	bifunctional 3-deoxy-7-phosphoheptulonate synthase/chorismate mutase	-1.82537	0.0028484	0.252963	Not Essential	Not Essential	-3.95301	5.11e-05	0.00124677	Essential	Essential	-1.17995	0.249475	0.305416	Not Essential	Not Essential
SAUSA300_RS09200	0	0	hypothetical protein	-1.34103	0.476904	0.123597	Not Essential	Not Essential	-2.94327	0.185392	0.0285432	Not Essential	Not Essential	-4.0577	0.128109	0.000838506	Not Essential	Not Essential
SAUSA300_RS09205	SAUSA300_1684	-	membrane protein	-1.6795	0.0103745	0.203387	Not Essential	Not Essential	-1.05551	0.432935	0.297419	Not Essential	Not Essential	-0.955927	0.441299	0.232615	Not Essential	Not Essential
SAUSA300_RS09210	SAUSA300_1685	-	DUF948 domain containing protein	-7.92109	2.75e-14	1.35e-11	Essential	Essential	-2.0147	0.156816	0.245591	Not Essential	Not Essential	-7.34562	1.55e-06	8.27e-11	Essential	Essential
SAUSA300_RS09215	SAUSA300_1686	murC	UDP-N-acetylmuramate--L-alanine ligase	-9.68584	7.61e-26	0	Essential	Essential	-7.00926	2e-09	2.8e-09	Essential	Essential	-9.95038	1.07e-20	0	Essential	Essential
SAUSA300_RS09220	SAUSA300_1687	ftsK	DNA translocase FtsK	-10.9427	5.97e-36	0	Essential	Essential	-8.28842	4.65e-15	2.59e-12	Essential	Essential	-11.5695	7.5e-35	0	Essential	Essential
SAUSA300_RS09225	SAUSA300_1688	-	tRNA-binding protein	-8.10085	3.68e-14	4.08e-12	Essential	Essential	-5.44077	0.000229477	4.24e-06	Essential	Essential	-7.69179	7.9e-08	9.74e-12	Essential	Essential
SAUSA300_RS09230	SAUSA300_1689	-	DUF1444 domain-containing protein	-8.99374	6.1e-21	7.55e-15	Essential	Essential	-6.22707	2.14e-06	1.28e-07	Essential	Essential	-8.94305	7.37e-14	2.22e-15	Essential	Essential
SAUSA300_RS09235	SAUSA300_1690	-	thiol reductase thioredoxin	0.772659	0.456806	0	Not Essential	Not Essential	0.294838	0.904672	0	Not Essential	Not Essential	0.952686	0.705642	0	Not Essential	Not Essential
SAUSA300_RS09240	SAUSA300_1691	-	glutamyl aminopeptidase	0.668432	0.33793	0	Not Essential	Not Essential	0.294123	0.821813	0	Not Essential	Not Essential	0.620571	0.625533	0	Not Essential	Not Essential
SAUSA300_RS09245	SAUSA300_1692	-	peptidase	-3.27398	0.000286174	0.0697586	Not Essential	Not Essential	-4.8158	0.00306527	5.36e-05	Essential	Essential	-3.58321	0.0297494	0.00458539	Not Essential	Essential
SAUSA300_RS09250	SAUSA300_1693	-	MBL fold metallo-hydrolase	1.18177	0.116501	0	Not Essential	Not Essential	2.03113	0.0678685	0	Not Essential	Not Essential	1.35621	0.311758	0	Not Essential	Not Essential
SAUSA300_RS09255	SAUSA300_1694	trmB	tRNA (guanosine(46)-N7)-methyltransferase TrmB	-0.727715	0.400825	0.0565348	Not Essential	Not Essential	-1.03527	0.492052	0.289889	Not Essential	Not Essential	-0.574422	0.740358	0.148537	Not Essential	Not Essential
SAUSA300_RS09260	SAUSA300_1695	-	phosphotransferase	-8.57403	1.84e-18	1.56e-13	Essential	Essential	-5.91202	2.4e-05	5.42e-07	Essential	Essential	-8.02941	1.32e-08	1.12e-12	Essential	Essential
SAUSA300_RS09265	SAUSA300_1696	dat	D-alanine amiNotransferase	-1.53464	0.0255987	0.163855	Not Essential	Not Essential	-1.40158	0.247375	0.449309	Not Essential	Not Essential	-1.48888	0.198904	0.437567	Not Essential	Not Essential
SAUSA300_RS09270	SAUSA300_1697	-	dipeptidase PepV	-0.512156	0.418902	0.0452907	Not Essential	Not Essential	-0.114344	0.931919	0.090476	Not Essential	Not Essential	-0.888456	0.395364	0.214377	Not Essential	Not Essential
SAUSA300_RS09275	SAUSA300_1698	-	YtxH domain-containing protein	-1.38126	0.108458	0.13093	Not Essential	Not Essential	-1.17863	0.4784	0.346651	Not Essential	Not Essential	-6.77795	5.14e-05	2.3e-09	Essential	Essential
SAUSA300_RS09280	SAUSA300_1699	-	16S rRNA pseudouridine(516) synthase	-0.0230225	0.982283	0.0308077	Not Essential	Not Essential	-1.21241	0.370754	0.361154	Not Essential	Not Essential	-1.31837	0.328724	0.36026	Not Essential	Not Essential
[truncated: 1,387 more rows]
