# Supplementary material for: Metabolic diversity of human macrophages: potential influence on Staphylococcus aureus intracellular survival
Source: Infect Immun. 2024 Jan 5;92(2):e00474-23. doi: 10.1128/iai.00474-23 (PMC10863412; doi:10.1128/iai.00474-23)
Supplement: Data Set S2 — Ber bagging corrected metabolomics. [file iai.00474-23-s0002.xlsx]

## Sheet: Extended data 2 Ber bagging cor
Sample name	Donor ID	Group name	Glutamate	Proline	Phenylalanine	ADP	Glutamine	Arginine	Lysine	Threonine	Aspartic.acid	Malate	UDP_glucose	GlcNAc	Inosine	Alanine	Ornithine	Nicotinamide.adenine.dinucleotide	Dihydroxyacetone.phosphate	Glyceraldehyde.3.phosphate	Citrulline	Tryptophan	IMP	UDP_GlcNAc	Fumarate	dAMP.dGMP	CMP	Valine	ADPr	Methionine	Sedoheptulose.7.phosphate	Tyrosine	UMP	X2.Oxoglutarate	alpha.D.Ribose.5.phosphate.D.Arabinose.5.phosphate	Asparagine	Biotin	Glycerol.3.phosphate	GMP	Hypoxanthine	dTDP.Glucose	Oxalate	Fructose.6.phosphate	D.Xylulose.5.phosphate	Uridine	Serine	Riboflavin	Glycine	Nicotinamide
IL-10 1	Donor #1	IL-10	27.5588	23.7125	23.9573	26.0435	27.0607	25.8227	22.3773	23.0312	23.9046	25.1162	24.0377	21.6248	19.7789	20.2859	19.3434	23.5627	21.527	23.4652	18.9473	20.202	22.6956	24.5251	21.499	23.3406	20.9227	22.1272	19.8494	21.0483	20.8939	20.8091	20.1738	22.236	19.4074	18.75	16.7296	19.7842	20.2424	19.806	19.9601	22.3767	18.9646	16.6332	16.0782	21.6105	17.6117	17.1026	21.5714
IL-10 2	Donor #1	IL-10	27.5898	23.7125	23.9344	26.5487	27.1146	25.881	22.3773	22.9328	23.7023	25.1845	24.0377	21.9609	19.3254	20.6567	19.3434	23.3963	21.527	23.4652	18.874	20.23	22.1553	24.9923	21.499	23.06	21.1482	22.0625	20.2278	20.8866	20.3975	21.0282	19.8259	22.1742	18.9897	18.8652	16.7296	20.3907	19.9453	19.2868	20.1543	22.3192	19.076	16.1065	16.173	21.9201	18.4386	15.8562	21.8461
IL-10 3	Donor #1	IL-10	27.8791	24.0804	24.1057	26.4774	27.3418	25.9897	22.3773	23.1649	24.0485	25.6195	24.7719	22.2326	19.7921	20.6567	19.8846	23.3359	21.6772	23.6196	19.1104	20.3609	22.7691	25.5577	21.9539	23.1494	21.6017	22.3015	20.2516	21.2556	21.2638	20.8091	20.7699	22.5378	20.038	19.0578	16.7707	20.0207	20.3597	19.5505	20.579	22.5548	19.6491	17.5789	16.28	21.8501	17.6422	16.8668	21.9065
IL-10 4	Donor #1	IL-10	27.7141	23.9394	24.0233	26.2356	27.1911	25.6969	22.3773	23.0312	24.0485	25.5734	24.4132	22.1033	19.3484	20.5729	19.7111	23.6388	21.3861	23.3203	18.795	20.3103	22.494	24.9923	21.9058	23.2063	21.5208	22.2464	20.179	21.1496	20.9781	20.9591	20.3031	22.479	19.7292	18.9175	16.6289	19.9344	19.9453	19.5827	20.3763	22.4571	19.1797	17.4512	16.0006	21.7756	17.9315	16.9339	21.9643
IL-10 5	Donor #1	IL-10	27.8	23.9394	24.0857	26.4019	27.2034	25.881	22.3773	23.0774	24.0294	25.5734	24.2733	21.6248	19.7235	20.6567	19.5085	23.2728	21.2641	23.1949	18.8352	20.2842	22.6182	25.0486	21.8556	23.0291	21.4356	22.2464	20.1541	21.1634	21.2638	20.9048	19.8803	22.1953	19.4431	18.8652	16.7296	19.9923	20.0769	20.1002	20.1543	22.431	19.3229	17.09	16.1267	21.8501	17.5183	17.4713	21.6457
IL-10 6	Donor #1	IL-10	27.0293	23.0316	23.6758	25.8163	26.6354	25.3968	22.5272	22.7074	24.3198	24.5633	23.6143	21.6248	16.5448	19.5798	19.2918	23.2728	20.2598	22.1626	18.3994	19.9833	21.3865	24.5251	20.8731	22.3395	20.6593	21.921	19.6542	20.5928	20.2223	20.7891	19.4558	21.8105	18.3173	18.3493	16.8195	18.6977	18.8307	19.2868	19.9347	21.4817	17.8025	16.2644	13.5017	21.4177	17.2195	16.4935	21.2228
IL-10 7	Donor #2	IL-10	27.7541	23.6395	24.0309	26.4042	27.2641	25.8628	22.2459	23.0432	24.6996	25.3846	24.5644	22.4539	15.2927	20.3653	19.6297	23.0737	20.6052	22.7963	19.1352	20.2992	22.0475	25.117	21.7939	23.0784	21.4384	22.1988	20.0095	21.1581	19.957	20.8694	20.2869	22.2732	18.769	18.808	16.6397	18.4703	20.23	19.0262	20.4803	21.9915	18.8527	16.67	15.8385	21.8574	17.8495	16.8744	21.35
IL-10 8	Donor #2	IL-10	28.2637	24.1425	24.1294	26.6825	27.7409	26.0138	22.3545	23.1245	25.4833	25.8578	24.8938	22.3515	17.9398	20.6046	19.7034	23.7678	21.2945	23.2734	19.3032	20.4954	22.5748	25.3248	22.3709	23.6685	21.8423	22.4	20.3647	21.2928	20.4536	20.976	20.635	22.2732	19.1384	19.0716	16.7325	18.4703	20.5752	18.9477	20.4803	22.3411	19.2714	16.67	15.0615	22.1081	17.6981	17.0759	21.4533
IL-10 9	Donor #2	IL-10	27.9479	23.7772	23.9456	26.5053	27.3626	25.7483	22.2459	23.0001	24.8144	25.4959	24.6056	22.571	17.351	20.4497	19.5517	23.6437	20.6693	22.7963	18.8779	20.2635	22.4024	25.7953	21.9373	23.3877	21.4384	22.1988	20.2339	21.0073	20.2831	20.7535	20.4172	22.2732	18.8412	18.8985	16.906	18.4703	20.3625	18.9477	20.4803	22.0492	18.7615	16.3934	15.3365	21.8574	17.5221	16.8744	22.1251
IL-10 10	Donor #2	IL-10	27.9479	23.7095	23.8293	26.4042	27.4551	25.6859	22.058	22.8086	24.9209	25.4959	24.5852	21.9802	16.9136	20.3653	19.3183	23.5057	20.6052	22.432	18.8779	20.1104	22.4521	25.0843	21.975	23.5662	21.6568	22.0853	20.1633	20.9246	19.884	20.6266	20.4764	22.2732	19.0061	18.8811	16.5425	18.4703	20.4212	18.8648	20.4803	21.8681	18.6299	16.1739	15.0615	21.7125	17.5061	17.0759	22.0529
IL-10 11	Donor #3	IL-10	27.9716	24.0591	24.3212	26.4793	27.5174	26.1248	22.4738	23.4451	24.8167	25.4879	24.4326	22.5927	16.9819	20.4681	19.964	23.3019	21.1515	23.1993	18.9105	20.6648	22.3519	25.0951	22.0776	23.2082	21.6912	22.5541	20.1032	21.5024	20.6539	21.1353	20.654	22.5494	19.3292	19.1903	16.1832	19.6929	19.9492	18.7841	20.2687	22.2578	19.3072	17.0213	15.337	22.1701	17.4575	16.9388	21.8107
IL-10 12	Donor #3	IL-10	28.064	24.1103	24.1731	26.2201	27.5763	26.0011	22.5305	23.2038	24.9753	25.4252	24.5125	22.4049	19.1299	20.5171	19.7177	23.5561	21.399	23.1993	19.3043	20.5129	22.2236	25.5699	21.812	23.2082	21.4299	22.5026	20.1532	21.4683	20.5856	21.1006	20.2076	22.5494	19.262	19.1903	16.53	19.6433	19.9492	19.0602	20.2687	22.2578	19.0565	16.6958	14.1807	22.2033	18.3809	16.9774	21.7665
IL-10 13	Donor #3	IL-10	26.8511	23.7509	23.8198	25.6297	26.9814	25.6878	22.214	22.8579	23.457	24.641	23.5958	21.4251	16.5903	20.1765	19.3926	23.204	19.7761	22.0897	18.6084	20.2344	21.4895	24.1346	21.061	22.2097	21.0328	22.1585	19.9346	20.9517	19.9379	20.8651	19.3411	22.1818	18.6103	19.1903	16.4836	19.3628	19.297	18.9722	20.0104	21.399	18.3361	16.077	16.0298	21.7625	17.8607	15.877	21.6544
IL-10 14	Donor #3	IL-10	27.9716	24.0591	24.2491	26.0116	27.5174	25.9794	22.5305	23.3299	24.5561	25.3247	24.26	21.5188	17.9022	20.4165	19.7631	23.0975	20.7598	22.1903	19.1929	20.7334	22.0048	25.0637	21.812	23.1209	21.1686	22.4487	20.0503	21.3593	20.3519	21.169	20.0363	22.4473	19.262	19.1903	16.2878	18.9208	19.7655	21.5494	20.1888	22.3227	19.1085	16.8711	15.2599	22.1003	17.7405	16.8566	21.4672
IL-10 15	Donor #4	IL-10	27.482	23.61	24.5126	26.752	27.3615	26.1148	22.5432	23.4778	24.4082	24.8425	24.2668	23.2383	16.1648	20.2816	19.9648	23.2654	20.9571	22.9491	19.0248	20.8252	22.3943	24.1403	21.4435	23.2304	21.5497	22.4523	19.7472	21.5736	20.4774	20.8902	20.9473	22.4425	19.2953	19.1903	17.0815	18.1948	20.1702	19.4302	20.2558	22.262	18.8409	16.5567	16.3924	21.9714	18.6163	16.5279	21.891
IL-10 16	Donor #4	IL-10	27.8696	24.0296	24.5126	26.752	27.6552	26.4759	22.5161	23.4944	24.4082	25.5847	24.7788	22.4827	17.5413	20.6033	19.7797	23.3787	21.6217	22.8301	19.3481	20.8252	22.3366	25.559	22.1651	23.1236	21.5006	22.5498	19.9993	21.5736	19.1023	21.2506	20.808	22.5848	19.3471	19.1903	16.6111	19.4862	20.0049	18.9608	20.7066	22.4427	19.2509	17.0027	15.4602	22.2448	17.7966	16.0499	21.9857
IL-10 17	Donor #4	IL-10	27.645	24.0296	24.3726	26.3925	27.5869	26.2252	22.7207	23.3744	24.4082	25.2722	24.2668	22.5273	17.5413	20.4486	19.9049	23.4846	21.0981	23.0609	19.245	20.8252	21.9676	25.3719	21.629	22.7636	21.3988	22.5179	20.1489	21.5214	20.4774	21.296	20.1577	22.4425	19.0725	19.1903	16.7559	19.4862	19.7248	19.6573	20.3773	22.3992	19.1941	16.8961	16.1663	22.2448	18.3637	16.9208	21.7916
IL-10 18	Donor #4	IL-10	27.645	24.151	24.4443	26.6146	27.5869	26.1148	22.7207	23.461	24.1112	25.5847	24.6153	22.133	17.1108	20.4486	20.1346	23.3787	21.518	23.7719	19.4144	20.8252	22.0154	25.2843	21.8019	23.1236	21.6446	22.6116	19.9993	21.4673	20.4774	21.3829	19.9649	22.7157	19.1872	19.1903	16.0791	18.3097	20.0049	19.4835	20.6021	22.6844	19.0109	17.0027	15.6642	22.1391	18.3637	16.9755	21.4608
IL-10 19	Donor #5	IL-10	27.5689	23.8014	24.3377	26.3964	27.3416	26.2279	22.3497	23.4634	23.6335	24.9988	24.4685	22.4849	15.7933	20.2937	19.8414	23.4892	21.1876	22.3571	18.9847	20.5966	21.9643	25.1496	21.397	23.1342	21.2217	22.5566	20.0205	21.5093	21.0542	20.902	20.5785	22.3889	19.1294	19.1903	16.4859	19.6346	20.12	19.1896	20.1957	22.038	19.1196	17.0578	15.6193	21.6385	18.4453	16.3664	22.1692
IL-10 20	Donor #5	IL-10	27.9963	24.2191	24.4286	26.2016	27.7334	26.1157	22.3823	23.6149	25.1092	25.4338	24.5794	21.8089	17.809	20.449	20.6211	23.3335	20.4872	23.3079	20.0642	20.5966	22.1418	24.9038	21.7888	23.268	21.4466	22.8134	20.2018	21.6625	21.1869	21.249	20.369	22.7654	19.2551	19.1903	17.0587	19.3199	19.7073	20.1715	20.1957	22.1934	19.631	17.3257	16.0334	22.5684	18.0157	16.5445	21.7413
IL-10 21	Donor #5	IL-10	27.9963	24.1427	24.4286	26.2016	27.9073	25.9383	22.2832	23.4634	24.8668	25.6597	24.5433	22.4849	18.2788	20.7288	19.689	23.1663	21.432	23.3079	19.1745	20.2081	22.0102	25.6285	22.0387	22.8726	21.5835	22.7585	20.3687	21.8086	21.25	21.2943	20.4768	22.9339	20.3026	19.1903	16.9254	19.5623	19.7073	18.9074	20.3978	22.2818	19.1469	17.0578	16.2748	22.2879	17.9027	16.2145	22.0826
IL-10 22	Donor #5	IL-10	27.93	24.2191	24.517	26.2016	27.9073	26.1157	22.5998	23.4634	25.2269	25.4672	24.0761	22.9774	18.4418	20.449	19.9864	23.4892	21.548	22.8666	19.1439	20.4725	21.8196	25.0136	22.1328	22.4715	21.5162	22.7861	20.3687	21.8086	20.9117	21.249	20.2541	22.7654	18.9987	19.1903	17.6484	19.4054	19.7073	19.6311	20.3978	22.2527	18.66	16.4034	16.0503	22.2544	17.9602	18.4035	21.7413
IL-10 23	Donor #6	IL-10	27.0958	23.2348	24.3126	26.4463	26.8192	25.9231	22.4243	23.2025	23.5599	24.7642	23.9815	22.4989	16.2504	19.606	19.5202	23.289	20.807	22.7081	18.5668	20.6993	21.516	24.3314	20.9843	22.6004	21.1573	22.049	19.5173	21.1788	20.0576	20.4596	20.9899	21.849	18.7011	19.1903	16.8334	19.2888	19.874	20.07	20.1026	21.5754	18.631	16.5239	17.4802	21.3298	17.8965	15.8931	21.8796
IL-10 24	Donor #6	IL-10	28.0145	23.774	24.1851	26.4463	27.1931	25.838	22.3655	23.2025	24.7522	25.3097	24.3731	23.1797	18.0579	20.0126	19.4382	23.5258	20.9283	23.261	18.9134	20.4485	22.2508	25.3694	21.7986	23.1884	21.6105	22.2103	20.2177	21.1788	20.1917	20.9736	20.8365	22.8641	19.1974	19.1903	16.8334	19.3474	19.8458	19.4258	20.2879	21.9339	19.0461	16.7079	15.7505	21.7144	18.2744	15.7729	21.4709
IL-10 25	Donor #6	IL-10	27.6039	23.9916	24.1851	26.2831	27.1931	25.9231	22.4808	23.2025	23.9667	25.2617	24.6336	22.0812	17.2615	20.1766	19.7119	23.4119	21.4394	22.9151	18.978	20.1759	21.7878	25.3062	21.6137	22.6833	20.8935	22.3631	20.0138	21.3108	20.3566	21.0716	20.0992	22.403	19.0779	19.1903	15.891	19.513	19.7001	19.7043	20.2559	22.0126	18.5941	16.2989	16.9557	21.7727	18.096	16.0066	21.7857
IL-10 26	Donor #6	IL-10	27.819	23.8862	24.0517	26.5965	27.5134	26.1102	22.4243	23.2025	24.6512	25.4905	24.8604	23.044	19.1422	20.3688	19.7119	23.0089	21.5268	22.4691	18.978	20.4485	22.3196	25.6585	21.9647	23.3435	21.5051	22.4606	20.0138	21.3108	20.3368	20.9736	20.8365	22.6567	18.812	19.1903	16.8334	19.8505	20.1419	19.5075	20.0845	22.1595	18.8991	16.5239	16.296	22.0439	18.1576	15.5783	21.4128
IL-10 HKSA 1	Donor #1	IL-10 HKSA	28.3047	23.9689	24.5038	26.4774	27.6307	26.2246	22.6659	23.5251	25.067	25.7869	24.8756	23.1551	19.6327	20.1753	19.9629	23.482	22.1274	24.0823	19.5061	20.9465	22.5366	25.2544	22.169	22.8992	22.0152	22.6269	20.4716	21.6505	21.439	21.1564	20.4985	22.5658	20.3664	19.0578	16.2252	17.7739	20.2821	20.186	20.1543	22.6647	19.1287	17.9064	15.1026	22.2176	18.6636	16.2621	21.9643
IL-10 HKSA 2	Donor #1	IL-10 HKSA	28.254	24.0804	24.4754	26.5487	27.6307	26.2246	22.6659	23.4936	25.0097	25.7473	24.7719	22.8698	19.5485	20.1753	19.9629	23.5627	21.7818	23.7271	19.2245	20.8052	22.4501	25.2055	22.169	22.8301	21.7519	22.6269	20.4716	21.5561	21.3252	21.1564	20.5349	22.6323	19.9174	19.0999	15.8735	19.4213	19.8535	20.429	20.579	22.6003	18.9646	17.4512	16.4647	22.1639	18.4386	15.7006	22.0196
IL-10 HKSA 3	Donor #1	IL-10 HKSA	28.3047	24.2317	24.5314	26.616	27.7133	26.1361	22.5272	23.5557	24.8817	25.8621	24.973	22.9836	19.6486	20.3884	19.9629	23.6873	22.0005	23.9518	19.398	20.8543	22.6956	25.4352	22.2814	23.2614	21.5208	22.742	20.532	21.6505	21.4918	21.2734	21.0031	22.8577	20.1912	19.14	16.9982	19.6253	20.3597	20.1355	20.579	22.6853	19.3229	17.4512	15.5277	22.3651	18.6636	16.2925	22.22
IL-10 HKSA 4	Donor #1	IL-10 HKSA	28.2006	24.2317	24.5847	26.4019	27.7133	26.2246	22.5272	23.6147	24.8094	25.8621	24.7719	22.3512	19.818	20.3884	20.1713	23.6633	21.9192	23.8683	19.3749	20.8702	22.6956	25.392	22.2077	22.865	21.4356	22.742	20.5901	21.6505	21.439	21.4683	20.6055	22.7178	20.348	19.14	16.9982	19.3133	20.0338	20.2939	20.3763	22.7445	19.2767	18.09	16.5611	22.318	18.4386	15.9656	22.22
IL-10 HKSA 5	Donor #1	IL-10 HKSA	28.1441	24.1069	24.5314	26.5487	27.6307	26.1361	22.2144	23.5557	24.6877	25.7473	24.661	22.8698	19.7921	20.2859	19.614	23.7109	21.9192	23.8683	19.1104	20.7884	22.4501	25.4771	22.0876	22.3395	21.3455	22.6269	20.3873	21.6505	21.3252	21.4683	20.4231	22.6576	20.1057	19.0999	16.8475	19.1623	19.6084	20.0821	20.1543	22.7054	19.0213	17.1567	15.3887	22.1639	18.6636	15.9656	21.7827
IL-10 HKSA 6	Donor #1	IL-10 HKSA	28.0205	24.067	24.4464	26.0435	27.5419	26.0405	22.036	23.4613	24.8094	25.7063	24.2733	21.9609	19.7377	20.2859	19.8846	23.9067	21.4938	23.431	19.0798	20.7184	22.578	25.392	22.0876	22.6824	21.2499	22.5858	20.3873	21.4535	21.1988	21.2451	20.0335	22.5234	19.6401	18.9668	16.9982	18.9187	19.8998	20.2022	20.0592	22.5778	19.076	17.236	13.5017	22.1076	17.9315	16.0354	21.9065
IL-10 HKSA 7	Donor #2	IL-10 HKSA	28.4453	24.3035	24.6983	26.5976	27.7033	26.492	22.9014	23.7391	25.3359	25.6908	24.5852	22.6779	19.6178	20.0762	20.4248	23.3504	22.189	24.1188	19.4194	21.1357	22.296	25.4294	22.2356	23.0117	21.8133	22.8655	20.3009	21.82	20.6583	21.4094	20.8129	22.2732	19.6703	19.2778	17.4162	18.4703	20.1053	20.4005	20.1038	22.8188	19.0325	17.4307	17.8709	22.3478	18.6349	16.2771	22.1946
IL-10 HKSA 8	Donor #2	IL-10 HKSA	27.2446	23.7772	24.2374	25.8079	26.8585	26.1034	22.5424	23.2712	23.0415	24.687	23.7501	21.8058	20.5276	19.6686	19.8396	23.2649	21.816	23.2734	18.8269	20.5255	21.7289	24.3284	21.0189	22.5119	21.2213	22.4	20.0095	21.2272	20.507	21.1666	19.8226	22.2732	19.76	18.6424	17.6004	18.4703	19.2989	19.7824	20.0112	22.035	18.8819	17.0373	17.5664	21.5258	17.9398	15.4702	21.9779
IL-10 HKSA 9	Donor #2	IL-10 HKSA	28.2637	24.0278	24.2374	26.1807	27.3626	26.0596	22.4527	23.2712	24.9547	25.5974	24.4755	22.2397	18.91	20.1794	19.7271	23.4305	21.9693	23.5793	19.1352	20.4646	21.9758	24.8266	22.0464	22.8261	21.398	22.4	20.2339	21.3243	20.5589	21.1666	20.0515	22.2732	19.8439	18.9489	16.4402	18.4703	19.5386	19.6887	20.0112	22.4509	19.0325	17.3808	16.0689	21.8769	17.6707	15.8273	21.6896
IL-10 HKSA 10	Donor #2	IL-10 HKSA	28.4453	24.5921	24.5771	26.4042	27.7409	26.2983	22.7013	23.5956	25.3867	25.7773	24.7186	22.6779	19.4578	20.3653	20.2461	23.5766	21.9096	24.0124	19.4194	20.8651	22.199	25.24	22.3581	23.0215	21.4384	22.7986	20.4254	21.7103	20.6093	21.4094	20.5849	22.2732	19.76	19.1275	17.6582	18.4703	20.1544	20.1419	20.2693	22.7357	18.8674	17.2752	17.5664	22.32	18.1373	16.4095	22.0158
IL-10 HKSA 11	Donor #3	IL-10 HKSA	28.3513	23.8211	24.6901	26.6263	27.5763	26.3431	22.6975	23.6491	25.0134	25.7358	24.7313	22.84	16.1842	20.1765	19.964	23.4771	21.8126	24.079	19.2121	20.9703	22.0638	25.3933	22.1043	23.1209	21.5536	22.4849	20.0503	21.5024	20.513	21.1006	20.7049	22.6835	19.3421	19.1903	15.8364	19.2987	20.2488	19.7803	20.4136	22.7343	19.1417	17.089	15.2599	21.8802	18.5219	15.7611	21.3577
IL-10 HKSA 12	Donor #3	IL-10 HKSA	28.3513	23.8211	24.1731	26.4793	27.4552	25.8653	22.2847	23.1771	24.8574	25.6586	24.6616	22.7535	17.1134	20.1057	19.6204	23.4771	21.8126	23.8954	19.1534	20.5129	22.1599	24.8548	22.1305	23.2082	21.4486	22.2705	19.9943	21.151	20.4353	20.9081	20.5443	22.6835	19.589	19.1903	17.3001	18.8302	20.0314	19.5215	20.1888	22.386	19.279	17.089	15.1812	21.8347	17.7819	15.8648	21.6544
IL-10 HKSA 13	Donor #3	IL-10 HKSA	28.2743	23.8211	24.0075	26.1202	27.3892	25.7146	22.1387	22.9887	24.6901	25.518	24.4326	22.1019	16.1842	20.1057	19.3926	23.4771	21.5474	23.7962	18.8351	20.2344	21.8588	24.6909	21.8441	22.924	21.0616	22.2705	19.9346	21.0049	20.3519	20.9892	20.1254	22.4473	19.262	19.1903	16.7899	19.1603	19.7655	19.3789	20.2687	22.6236	19.0385	16.9489	13.9653	21.7373	17.4032	15.9357	21.5077
IL-10 HKSA 14	Donor #3	IL-10 HKSA	28.1934	23.8211	23.9168	25.8927	27.4552	25.792	22.158	22.9731	24.6901	25.4879	24.4326	22.1794	15.916	19.9462	19.5129	23.3926	22.0984	23.8954	18.9816	20.1799	21.876	25.3933	21.9061	22.924	21.2413	22.2046	19.8023	21.1043	20.513	20.9081	20.1673	22.5353	19.3029	19.1903	16.5755	19.1603	19.7655	19.4155	20.103	22.6236	18.9237	16.8711	16.6656	21.7373	17.6533	16.0632	21.602
IL-10 HKSA 15	Donor #4	IL-10 HKSA	28.0079	23.8999	24.1341	25.8754	27.5154	26.057	22.3429	23.2059	24.2143	25.6431	24.0805	21.8308	15.8209	20.1	19.8433	23.2654	21.4079	23.3605	19.2097	20.5236	21.8158	25.1592	22.0157	22.6273	21.292	22.3127	19.9993	21.2288	20.6035	20.8902	20.6606	22.8369	19.0725	19.1903	16.728	19.7015	19.6209	18.9608	20.2558	22.4852	18.6107	16.4982	16.0503	21.8529	17.8842	15.596	21.2727
IL-10 HKSA 16	Donor #4	IL-10 HKSA	28.321	24.151	24.0451	26.2322	27.7833	26.0274	22.4886	23.0831	24.4997	25.9693	24.7788	22.1875	17.1108	20.7473	19.6464	23.7668	22.2143	24.1684	19.5419	20.2778	21.9916	25.9572	22.3063	23.1236	21.6906	22.2382	20.2866	21.0935	20.8324	20.8902	20.2488	22.8369	19.0725	19.1903	15.4779	19.4862	19.9162	18.8083	20.2558	22.7584	18.911	17.1013	11.804	22.3461	17.7019	15.9232	21.6329
IL-10 HKSA 17	Donor #4	IL-10 HKSA	28.0079	23.8999	23.849	26.0604	27.4404	25.5935	22.2157	22.8059	24.1112	25.7002	24.6153	22.133	16.5556	20.1	19.4668	23.2654	22.1409	24.3922	19.2097	20.1812	21.6782	24.9874	21.9639	22.7636	21.1796	22.1196	20.2866	21.0209	20.7215	20.8902	20.2488	22.5848	19.0725	19.1903	16.5806	19.422	19.6209	19.0319	20.1274	22.4852	18.7677	16.7802	15.9503	21.9129	17.5991	16.1304	21.6872
IL-10 HKSA 18	Donor #4	IL-10 HKSA	28.2008	24.0296	24.1341	25.9697	27.7206	25.9043	22.1822	23.0831	24.8343	25.8111	24.4449	22.7345	16.7101	20.2816	19.8118	23.678	22.1409	23.3605	19.2799	20.2965	21.6782	25.0584	22.213	22.481	21.2365	22.4185	20.2866	21.1627	20.7215	21.0019	19.9649	22.8369	19.1308	19.1903	15.6502	19.6011	19.6209	19.3467	20.6021	22.4427	18.7677	17.3598	15.9759	22.1925	17.8842	17.0552	21.5198
IL-10 HKSA 19	Donor #5	IL-10 HKSA	28.2452	23.9798	24.517	26.7449	27.5457	26.4898	22.6587	23.4634	25.4553	25.7512	24.4685	22.826	19.927	20.2937	19.9864	23.9006	21.8739	24.3604	19.1745	20.5966	22.6276	25.0487	22.3551	23.4913	21.4466	22.7585	20.5231	21.6625	21.4276	21.249	21.0904	22.5844	20.3026	19.1903	16.3239	19.7034	20.3031	20.1715	20.301	22.7028	20.0606	17.7821	16.1612	22.0794	18.1717	16.1759	22.0377
IL-10 HKSA 20	Donor #5	IL-10 HKSA	27.8618	23.263	24.6863	26.902	26.9976	26.2279	22.6294	23.759	24.35	25.1882	24.3067	22.4849	19.8036	19.6801	19.9864	22.9858	21.1876	23.3079	18.9177	21.0476	22.3432	24.4746	21.6823	23.4192	21.4466	22.3378	20.3687	20.9991	20.9843	20.4242	21.657	22.3889	18.9086	19.1903	17.4262	19.6346	20.3031	20.0044	20.3978	22.07	18.287	16.2054	16.1908	21.5017	17.9027	15.973	21.8457
IL-10 HKSA 21	Donor #5	IL-10 HKSA	27.7918	24.1427	24.3377	26.5769	27.4458	26.0284	22.5395	23.3037	25.2269	25.5328	24.5433	22.4849	20.3281	20.2937	19.689	23.4892	21.312	23.6972	19.2636	20.3432	22.4906	24.9038	21.9905	23.7169	21.2217	22.5264	20.0205	21.4298	21.1869	21.1553	20.766	22.5844	19.2551	19.1903	16.4859	19.5623	20.3031	20.0044	20.301	22.6787	19.5873	17.3257	16.0993	21.8496	18.3142	16.1081	21.8457
IL-10 HKSA 22	Donor #5	IL-10 HKSA	27.4084	23.8928	24.0472	25.9897	26.9976	26.0578	22.5395	23.1349	23.6335	24.7532	24.1727	21.8089	19.5339	19.7439	19.8414	23.6348	21.548	22.0695	18.7038	20.0668	21.7168	24.7862	21.0116	22.4348	21.1407	22.305	20.0205	20.8087	20.6759	21.0068	20.1314	21.9435	19.8204	19.1903	15.5705	19.8317	19.2659	20.3278	19.7951	22.3669	18.7274	16.9109	16.2748	21.5938	17.5078	15.8891	21.8457
IL-10 HKSA 23	Donor #6	IL-10 HKSA	28.106	23.8862	24.1851	25.8857	27.1931	25.7496	22.2621	23.2025	24.439	25.3565	23.8914	22.2015	18.2333	20.0609	19.56	23.5258	21.5268	23.261	18.8474	20.4485	22.1065	24.8779	21.8559	23.0897	21.279	22.313	20.4053	21.0412	20.4713	21.0716	20.3061	22.6567	19.3094	19.1903	16.3937	19.4594	19.7001	19.3843	19.9108	22.3888	18.9889	16.8759	16.3824	21.9922	17.1006	16.1658	21.6867
IL-10 HKSA 24	Donor #6	IL-10 HKSA	28.5856	24.2742	24.4346	26.4463	27.7936	26.0319	22.4622	23.4046	25.3817	25.8788	24.6931	22.0561	18.7151	20.4678	19.6749	23.6317	21.6904	24.1083	19.4482	20.8176	22.5763	25.1734	22.3394	23.516	21.8083	22.6908	20.579	21.5596	20.8094	21.297	20.6725	22.5904	19.865	19.1903	16.6204	20.1553	20.3864	19.5075	20.4092	22.695	19.4626	17.5483	16.296	22.3322	18.217	17.0277	22.4959
IL-10 HKSA 25	Donor #6	IL-10 HKSA	28.5127	24.185	24.1851	26.5965	27.7936	25.895	22.2621	23.4046	25.127	25.9478	24.7506	22.2246	20.0894	20.6519	19.7838	23.9118	22.1714	24.3356	19.3934	20.3152	22.7516	25.5479	22.3394	23.5973	21.3947	22.6009	20.579	21.3108	20.8094	21.297	20.3061	22.6567	19.5143	19.1903	15.891	19.9368	20.3864	19.3	20.5479	22.745	19.3741	17.1735	13.6143	21.9393	17.4093	16.2655	21.7368
IL-10 HKSA 26	Donor #6	IL-10 HKSA	28.3591	24.2742	24.4346	26.1043	27.6579	26.2108	23.059	23.4046	24.9452	25.6945	24.6931	22.5936	20.6705	20.6519	19.7838	23.824	21.9118	24.1879	19.3376	20.8176	22.2508	24.4335	22.297	23.1884	21.5051	22.778	20.2177	21.6772	20.648	21.297	19.8727	22.4274	19.6762	19.1903	16.8334	19.513	20.6114	20.4039	20.1727	22.7936	19.3279	17.763	15.9377	21.9922	17.6704	16.7017	22.0121
Untreated 1	Donor #1	Untreated	28.3047	24.0118	23.9573	25.3896	27.2276	25.8227	22.036	22.983	24.8817	25.0434	24.4132	22.1033	16.5448	20.4837	19.7111	23.2728	19.7251	21.613	19.0482	20.4092	21.639	24.2691	21.5664	23.2614	21.4356	22.1883	19.5466	21.0781	20.8029	20.6624	20.4985	22.275	18.889	18.8652	16.6973	18.7433	19.8998	19.3294	20.3763	21.7271	20.3647	16.7453	16.1953	21.7756	17.6422	16.466	21.1187
Untreated 2	Donor #1	Untreated	28.6012	24.3457	24.1448	26.4019	27.5419	26.0405	22.2144	23.122	25.067	25.5254	25.2343	22.7885	16.5448	20.7357	19.8009	23.5627	20.7525	22.6691	19.4426	20.6244	22.1553	26.2628	22.0447	23.5797	21.822	22.3542	19.9386	21.4535	20.9781	20.9767	21.5139	22.5378	19.6704	19.1784	16.8003	18.8324	20.3597	19.8305	20.938	21.8301	20.7799	17.3113	16.2172	21.986	17.9315	16.9339	21.716
Untreated 3	Donor #1	Untreated	28.3989	24.067	24.0652	26.2356	27.2276	26.0892	22.3773	23.0774	25.0097	25.3678	24.661	22.5623	16.5448	20.3884	19.7111	23.6139	20.2467	22.1491	18.982	20.5002	22.1553	25.4771	21.8556	23.7881	21.4356	22.3015	20.0229	21.2038	20.5374	21.0449	20.6055	22.448	19.214	18.9668	16.6973	18.5068	20.6483	18.6939	20.3763	21.78	20.5767	17.1729	16.173	21.7756	18.1957	17.0617	21.6457
Untreated 4	Donor #1	Untreated	28.3529	24.0118	23.911	26.2356	27.1911	25.8227	22.5272	22.9328	24.9482	25.31	24.4132	22.3512	16.5448	20.4837	19.614	23.0253	20.134	22.0333	19.0157	20.3359	21.9822	25.3475	21.7483	23.3661	21.4356	22.1883	19.787	21.1215	20.8939	20.8091	20.3441	22.4322	18.9897	18.8652	16.8383	18.6977	20.2424	18.183	20.3763	21.549	20.4531	16.2644	16.2172	21.7756	17.6422	16.5739	21.716
Untreated 5	Donor #1	Untreated	28.6371	24.3457	24.3056	26.4019	27.5419	26.2665	22.5272	23.3224	25.1709	25.6195	24.973	22.9836	16.5448	20.7357	19.9629	23.5363	20.9565	22.8787	19.3025	20.7713	22.0998	26.1877	22.129	23.6018	21.822	22.4987	20.179	21.5561	20.704	21.141	21.2075	22.5658	19.6091	19.1784	16.8656	18.6512	20.3212	18.355	20.7654	21.8301	20.8474	17.6963	16.2595	22.1076	18.1957	17.2953	21.6457
Untreated 6	Donor #1	Untreated	28.3529	24.2317	24.2191	26.2356	27.3418	26.2246	22.5272	23.3224	25.0097	25.4228	24.4132	22.407	16.5448	20.5729	19.9629	23.3963	20.4045	22.3113	18.982	20.6438	21.5595	25.7068	21.7483	22.8992	21.5208	22.4044	19.8797	21.2807	20.5957	21.141	19.933	22.416	19.3332	18.9668	16.7707	18.9187	19.5564	18.9783	20.3763	21.8301	20.4955	17.2048	13.5017	21.986	18.1957	17.2953	21.4926
Untreated 7	Donor #2	Untreated	28.7449	24.0278	24.3672	26.5976	27.5842	26.1455	22.5424	23.3696	25.6593	25.6908	25.0395	23.2424	16.0517	20.676	20.021	23.5057	20.8485	22.9027	19.3032	20.7695	22.296	25.8138	22.0804	23.3877	21.7218	22.4	19.9252	21.5901	21.4624	21.0747	20.9976	22.2732	19.3567	19.0859	15.6836	18.4703	20.0969	18.8648	20.6021	21.9	20.5592	17.479	14.1105	22.3478	18.2239	16.4095	21.7336
Untreated 8	Donor #2	Untreated	28.9222	24.0278	24.0713	26.4042	27.6249	25.9157	22.3016	23.1631	25.6593	26.0038	24.7532	22.8673	16.4924	20.7439	19.6793	23.5057	20.8485	22.7963	19.1759	20.5549	22.484	25.8138	22.4444	23.5105	21.7531	22.3033	20.0887	21.3243	21.5817	21.0747	20.8129	22.2732	19.76	19.141	15.9689	18.4703	20.299	18.3596	20.7638	21.7326	20.6873	17.329	15.5949	22.2772	17.4898	16.9773	21.4024
Untreated 9	Donor #2	Untreated	28.177	23.7772	24.0713	26.1807	27.3141	25.9157	22.4527	23.1245	24.8144	25.4959	24.3224	22.6779	17.0403	20.5293	19.6547	23.4305	20.3212	21.8631	19.05	20.6394	22.1577	25.24	21.7718	23.166	21.5882	22.1988	19.8351	21.1581	21.0862	20.976	20.1364	22.2732	19.5739	18.8985	16.4402	18.4703	20.23	19.1006	20.344	21.678	20.1479	17.2193	14.7674	21.9338	18.3042	16.7666	21.4533
Untreated 10	Donor #2	Untreated	28.5158	23.9679	24.1104	26.5053	27.3141	25.9659	22.4048	23.1245	25.2563	25.6908	24.6639	22.952	16.4924	20.4497	19.7034	23.5057	20.5385	22.432	19.1625	20.693	22.484	25.7185	22.1294	23.4511	21.7531	22.3033	20.0887	21.2103	21.1608	21.0747	20.8911	22.2732	19.9228	19.0275	16.4402	18.4703	20.23	19.1713	20.5428	21.6213	20.2623	17.2193	15.3365	22.1081	18.1373	17.2614	21.6447
Untreated 11	Donor #3	Untreated	28.8899	24.5108	24.6901	26.6938	27.7842	26.3262	22.5845	23.7404	26.1499	26.1181	25.0413	22.9331	17.0704	20.6912	20.4709	23.7664	20.9659	22.6809	19.5747	21.2488	22.8103	25.3692	22.7851	23.437	21.949	22.9007	20.6351	21.8724	21.8224	21.6876	20.9872	22.9185	20.2345	19.1903	17.0229	19.7407	20.4325	19.3789	20.5424	22.3227	20.836	17.5985	17.5973	22.56	18.2214	17.3478	22.2968
Untreated 12	Donor #3	Untreated	29.0193	24.5739	24.635	26.8187	27.8305	26.4562	22.8538	23.6491	26.1499	26.0997	25.0413	22.7384	19.3036	20.8719	20.3282	23.9458	21.1515	22.5247	19.4858	21.2488	22.736	25.6101	22.5922	23.6285	22.05	22.9254	20.718	21.9657	21.645	21.6239	21.0061	22.8059	20.1277	19.1903	16.6637	18.1114	20.5917	19.5557	20.8602	21.9793	20.7394	17.4699	16.1539	22.6275	18.2769	17.0501	22.1473
Untreated 13	Donor #3	Untreated	28.8627	24.4431	24.3898	26.6263	27.7358	26.4716	22.9536	23.4451	25.983	26.0429	24.8624	23.0541	21.1671	20.9043	20.3534	23.7664	20.6474	22.2386	19.5603	20.9703	23.0066	26.1135	22.5347	23.8434	22.0966	22.7111	20.744	21.6295	21.645	21.5561	21.2408	22.8059	20.498	19.1903	17.4877	19.6433	20.8172	19.4868	20.7636	22.386	20.7394	18.1265	17.429	22.4368	17.6977	17.373	22.3796
Untreated 14	Donor #3	Untreated	28.2344	24.1589	24.0927	26.2201	27.319	26.1049	22.5305	23.1219	24.8574	25.4879	24.3486	22.2283	17.5761	20.3619	19.964	23.204	20.3999	22.565	19.1534	20.6648	22.0781	25.5283	21.9656	22.7134	21.5699	22.4669	20.2457	21.3206	21.0421	21.1353	20.1673	22.5494	19.7098	19.1903	16.7899	19.2313	19.8609	19.0167	20.2687	21.399	20.1638	17.4232	14.5769	22.2355	18.2214	16.613	21.8107
Untreated 15	Donor #4	Untreated	28.6976	24.265	24.6403	26.6146	27.5869	26.304	22.88	23.6669	26.0874	25.5847	25.0871	22.8477	20.0659	20.6033	20.2662	23.3787	20.3496	21.8259	19.3481	21.2002	23.0075	25.8975	21.911	23.9244	22.2122	22.8381	20.414	21.8533	20.9369	21.5434	21.0792	22.7157	20.1112	19.1903	16.5494	19.3522	20.8264	19.6573	20.4925	21.5118	20.2771	16.7802	16.1438	22.4433	18.5699	17.2063	22.2459
Untreated 16	Donor #4	Untreated	28.933	24.3725	24.5778	26.9445	27.5869	26.2519	22.672	23.6669	26.0874	25.9176	25.2327	23.0541	21.1532	20.6033	20.3413	23.5842	20.1292	22.5663	19.3481	21.2002	22.7203	25.7261	22.4832	23.4281	21.9065	22.8381	20.414	21.7658	21.1296	21.5434	20.7354	22.4425	20.2733	19.1903	17.428	19.3522	20.4617	21.0263	20.6021	22.0082	20.2771	18.202	15.6955	22.5368	18.4187	17.3705	22.12
Untreated 17	Donor #4	Untreated	28.2008	24.0296	24.2973	26.4689	26.9982	26.1708	22.5432	23.2449	25.1283	24.9934	24.0805	23.2383	18.973	20.2816	20.0796	23.5842	20.6359	22.8301	18.6959	20.5236	22.3561	25.314	21.312	23.2304	21.2365	22.4523	20.1489	21.4112	20.7215	21.296	20.5039	22.1144	19.674	19.1903	16.988	17.9432	20.3931	19.7488	20.4925	21.5816	19.7318	16.7802	16.4112	21.9714	18.2454	16.0905	22.12
Untreated 18	Donor #4	Untreated	28.3787	24.265	24.3726	26.4689	27.3615	26.4759	22.8361	23.5109	25.3905	25.3376	24.4449	22.6132	20.9988	20.1	20.3658	23.3787	20.4503	22.7029	18.986	21.2002	22.5564	25.9176	21.857	23.4281	22.0263	22.7288	19.8354	21.5214	20.9369	21.5048	20.4217	22.4425	20.2733	19.1903	17.2941	18.3097	20.5278	20.4269	20.4925	21.896	20.2771	17.7623	16.2101	21.9129	17.4864	17.132	21.5198
Untreated 19	Donor #5	Untreated	28.4715	23.6043	24.0472	26.902	27.2324	25.8134	22.3167	23.1349	24.9892	25.5002	25.4062	23.2501	14.9786	20.2937	19.5283	23.7716	20.7848	22.0695	18.9847	20.8304	23.222	26.4292	21.8914	23.7169	22.2978	22.0264	19.4832	21.1785	21.1869	20.7347	21.0146	22.1763	19.3762	19.1903	17.1863	19.3199	20.6329	18.1464	20.7916	21.4132	20.7993	17.5653	16.0334	22.0794	17.9602	16.5445	21.0219
Untreated 20	Donor #5	Untreated	28.6789	24.063	24.1471	26.5769	27.5457	25.9687	22.5088	23.1349	25.4553	25.8688	25.2326	22.826	16.754	20.5936	19.8414	23.6348	21.312	22.8666	19.1439	20.941	22.5943	25.9197	22.1328	23.3698	21.8894	22.2381	20.2018	21.4298	20.7578	21.2026	20.369	22.3889	19.8548	19.1903	16.4859	18.9142	20.4735	19.4204	20.7225	21.6537	20.6707	17.3257	15.9258	22.3533	18.3591	16.918	21.7943
Untreated 21	Donor #5	Untreated	28.8238	24.1427	23.837	26.7449	27.4458	25.58	21.961	22.7652	25.2269	25.9258	24.9553	22.6626	16.1547	20.5936	19.1783	23.4892	19.6055	22.6216	19.1745	20.3432	22.3811	25.4747	22.312	23.1342	21.5162	22.204	20.0205	21.0901	20.8363	21.2026	20.5785	22.3889	19.4156	19.1903	16.6397	18.5395	20.4735	19.8249	20.571	21.6154	20.3875	17.0578	12.974	22.151	17.0856	16.5445	21.3853
Untreated 22	Donor #5	Untreated	28.7281	24.1427	23.7262	26.5769	27.4458	25.6146	22.1802	22.9558	25.9908	25.7811	24.6826	23.3739	16.3865	20.449	19.5283	23.4892	20.4872	23.3079	19.1745	20.5966	21.9643	25.3053	22.3976	23.0502	22.0525	22.204	20.0205	21.3483	20.4071	21.0574	20.369	22.5844	19.5686	19.1903	16.9254	18.5995	20.3031	18.3258	20.571	21.3705	20.2303	16.754	12.974	22.2879	18.0694	16.4495	21.6304
Untreated 23	Donor #6	Untreated	28.6561	23.774	23.9118	26.5965	27.1931	26.1102	22.3655	22.9827	25.4623	25.5747	25.0612	23.3053	14.9061	20.2644	20.1398	23.4119	20.0449	22.3722	19.2227	20.8176	22.6946	25.4307	22.0668	23.5973	21.7115	22.1575	20.2177	21.0412	21.5611	20.9227	20.8365	22.403	20.2245	19.1903	16.8334	18.2393	20.6114	17.9918	20.5479	21.4722	20.6957	17.4313	13.8773	22.0946	17.7492	15.9506	22.0121
Untreated 24	Donor #6	Untreated	28.7243	24.185	24.3126	27.0997	27.6579	26.5741	22.6052	23.4046	26.2354	26.0786	25.108	23.3053	18.0579	20.4678	20.0487	23.6317	20.807	22.4214	19.2807	20.8176	22.6362	25.5479	22.5729	23.516	21.7115	22.3631	20.2177	21.4376	21.8469	21.297	21.134	22.6348	20.2245	19.1903	17.2241	18.8175	20.6114	19.2571	20.791	21.6726	20.8807	17.862	16.7972	22.3322	18.0321	16.5382	21.6351
Untreated 25	Donor #6	Untreated	27.819	23.9916	23.7647	26.1043	27.1931	25.7194	22.1512	22.7419	24.6512	25.1099	24.5082	21.4908	15.6208	20.154	20.2553	23.289	19.8676	22.4924	19.0412	20.0301	21.6102	25.3062	21.4776	22.4244	21.279	22.2621	20.0138	21.0412	20.8094	20.8705	19.6745	22.2511	19.6086	19.1903	15.6098	18.4832	19.4827	18.6512	20.272	21.7191	19.626	17.3067	15.1521	21.9922	18.096	16.1141	21.8333
Untreated 26	Donor #6	Untreated	28.5127	24.091	24.1851	26.7355	27.5134	26.161	22.4434	23.2025	25.4623	25.7329	25.0131	22.7007	19.4023	20.6519	19.9856	23.4119	20.538	22.1864	19.3934	20.6993	22.3196	26.1768	22.1628	23.3134	21.9908	22.313	19.7904	21.3108	21.6614	21.1188	20.6725	22.4752	20.0537	19.1903	16.3937	18.3894	20.3864	18.7509	20.5479	21.7644	20.5943	17.6586	16.296	22.3322	18.7188	16.2655	21.7857
Untreated HKSA 1	Donor #1	Untreated HKSA	28.7994	23.7814	24.2545	26.2356	27.446	26.1361	22.916	23.2849	25.6962	25.5734	24.661	22.8297	16.5448	19.9232	19.8846	23.1008	20.8934	22.8139	19.0482	20.9612	22.2087	25.0486	22.2077	23.5346	21.5208	22.4526	20.1029	21.3293	19.9162	21.3415	20.4612	22.5658	19.4431	18.9175	16.9178	18.9187	20.4719	18.7737	20.3763	21.7271	19.3229	17.3113	16.3391	22.2176	17.9315	15.618	21.7827
Untreated HKSA 2	Donor #1	Untreated HKSA	28.9388	24.0534	24.3703	27.0068	27.7133	26.2665	22.6659	23.3587	25.922	25.9662	24.973	23.2489	16.5448	20.1753	19.9629	23.4541	21.4235	23.3587	19.3272	20.99	22.2087	25.5964	22.5375	23.6236	21.9534	22.4987	20.1541	21.5561	20.1405	21.3415	21.1337	22.7293	19.6091	19.1784	16.8289	18.8324	20.2424	19.5172	20.579	21.8301	19.4537	17.09	13.5017	22.4104	18.1957	15.7799	21.716
Untreated HKSA 3	Donor #1	Untreated HKSA	28.8289	23.9245	24.2718	26.7407	27.446	26.0405	22.6659	23.2462	25.7706	25.7869	24.5419	22.8698	16.5448	19.9232	19.8846	23.1722	21.1726	23.1008	19.2772	20.9317	22.1553	25.3475	22.3841	23.4882	21.7519	22.4526	20.1287	21.3412	20.0151	21.0777	20.8906	22.6194	19.4074	18.9668	16.9982	18.3544	20.1193	19.242	20.3763	21.7271	19.4537	17.2966	16.5763	22.2176	17.6117	15.4875	21.9065
Untreated HKSA 4	Donor #1	Untreated HKSA	28.8576	24.0397	24.386	26.7987	27.6307	26.3462	22.5272	23.4281	25.902	26.0307	24.661	23.2489	16.5448	20.055	20.1713	23.4255	21.1232	23.05	19.398	21.0983	21.9822	25.5964	22.5937	23.3913	21.8891	22.6269	20.4716	21.5561	20.0338	21.3415	20.6397	22.706	19.991	19.0999	14.4553	18.7433	20.3597	18.7737	20.3763	21.78	19.612	17.5789	16.5611	22.2689	18.1957	16.0008	22.0727
Untreated HKSA 5	Donor #1	Untreated HKSA	29.0139	24.3457	24.6356	26.8541	27.7133	26.5247	23.0295	23.6709	25.9793	26.2046	24.8756	23.2489	16.5448	20.3884	20.6416	23.9268	21.3472	23.2804	19.5463	21.2437	21.8544	25.7068	22.7716	22.9976	21.5208	22.8127	20.451	21.7378	20.1405	21.5839	20.8009	22.8273	19.813	19.2842	16.9982	18.7883	19.9453	19.2868	20.579	22.1587	19.612	17.1729	16.4477	22.65	17.9315	16.4935	22.0727
Untreated HKSA 6	Donor #1	Untreated HKSA	28.9388	24.2317	24.5584	26.6799	27.7133	26.4208	22.6659	23.5856	25.922	26.1774	24.7719	22.9836	16.5448	20.2859	20.403	23.5886	21.2641	23.1949	19.5264	21.2437	21.9197	25.1027	22.6986	23.0904	21.7519	22.742	20.3209	21.6505	20.1903	21.5839	20.6732	22.8273	19.9424	19.2151	16.9982	18.8759	20.1193	19.4466	20.3763	22.0082	19.7553	17.0379	16.53	22.4104	18.1957	15.8934	21.3191
Untreated HKSA 7	Donor #2	Untreated HKSA	28.9709	24.4042	24.6983	26.8343	27.7033	26.5767	22.9014	23.7164	25.5517	26.0705	25.0516	22.4539	19.2876	20.5293	20.4387	23.4305	21.4605	23.7781	19.6252	21.3447	22.5454	25.7382	22.5459	23.246	21.7836	22.7986	20.5391	21.82	21.3346	21.4814	21.0627	22.2732	20.1341	19.2778	16.4402	18.4703	20.1544	20.4585	20.4803	22.6471	20.1479	17.571	15.5949	22.4788	18.3789	16.2771	21.9393
Untreated HKSA 8	Donor #2	Untreated HKSA	28.9387	24.3545	24.4699	26.7611	27.5842	26.2622	22.7013	23.4599	25.3867	26.0038	24.8027	23.3653	19.7686	20.4497	20.0582	23.8255	21.9397	23.7143	19.3032	21.0176	22.4682	25.6782	22.4907	23.166	21.4384	22.6534	20.5391	21.5901	21.0084	21.4814	20.9279	22.2732	20.4242	19.1803	16.2184	18.4703	20.0161	19.9532	20.4803	22.5525	20.1479	17.924	15.0615	22.3478	18.7433	16.4095	21.7765
Untreated HKSA 9	Donor #2	Untreated HKSA	28.7638	24.1425	24.427	26.6825	27.4994	26.2622	22.6638	23.4599	25.0518	26.0038	24.9081	23.2424	19.1055	20.3653	20.0582	23.8807	21.5378	23.7143	19.4194	21.1545	22.5454	25.5488	22.4907	23.3877	21.623	22.6534	20.5924	21.5901	21.1608	21.4814	20.9976	22.2732	20.3158	19.1803	16.906	18.4703	20.3625	19.993	20.5428	22.4509	20.2063	17.9583	16.0689	22.32	18.4488	15.8273	21.9393
Untreated HKSA 10	Donor #2	Untreated HKSA	27.5743	23.7772	24.091	25.484	26.8585	25.8628	22.3545	23.0846	23.8656	24.9517	23.8521	21.3283	16.4412	19.8437	19.6042	23.0737	20.3212	22.2916	18.5158	20.4646	21.0864	24.4455	21.2988	22.2361	20.5423	22.3033	19.5201	21.0073	20.1597	21.0747	19.375	22.2732	19.2328	18.6648	16.5425	18.4703	19.3219	19.827	19.9106	21.5002	19.476	17.2193	14.7674	21.6682	17.9179	15.2687	21.35
Untreated HKSA 11	Donor #3	Untreated HKSA	27.9716	23.7509	24.2491	26.5549	26.8557	26.0848	22.5166	23.2038	24.1552	25.2528	24.4326	22.7976	19.1299	20.0293	19.7631	23.3019	20.3999	23.0525	18.7822	20.5916	21.974	25.2673	21.4439	22.924	21.5026	22.227	19.9346	21.1958	20.4353	20.9494	20.777	22.0676	19.3292	19.1903	15.4999	17.7603	20.0314	19.2651	20.2687	21.6648	19.425	17.089	16.6121	21.7373	18.33	15.8272	21.5839
Untreated HKSA 12	Donor #3	Untreated HKSA	28.3885	23.7509	24.0927	26.6938	27.0761	25.9349	22.3184	23.0346	24.8574	25.5762	24.8624	23.0768	20.8432	20.1765	19.7177	23.4771	21.1515	23.1993	19.0917	20.6648	22.2236	25.8579	22.0227	23.2082	21.3913	22.1818	20.0503	21.151	20.5856	20.8651	20.8	22.1818	20.3753	19.1903	16.53	17.9008	20.1806	19.1446	20.5424	21.5794	19.5416	17.9688	16.2144	21.9238	18.5439	15.8144	21.8107
Untreated HKSA 13	Donor #3	Untreated HKSA	28.4951	23.9475	24.0927	26.4793	27.2439	26.0011	22.3831	23.1359	24.7753	25.6849	24.7982	22.8538	18.2152	20.1765	19.8066	23.6303	21.8126	23.1993	19.0704	20.3355	22.2721	25.5283	22.0227	23.2895	21.5026	22.249	20.1532	21.151	20.5856	21.0276	20.6798	22.253	19.7098	19.1903	17.2001	19.2987	20.1084	19.3037	20.3434	22.1226	19.5741	17.3232	16.5579	21.9238	17.8983	16.1117	21.7814
Untreated HKSA 14	Donor #3	Untreated HKSA	28.7783	23.8211	24.4552	26.8767	27.319	26.3599	22.7212	23.4451	25.1237	26.0811	24.9838	23.3716	18.5149	20.304	19.964	23.6303	21.8734	23.8954	19.4066	21.1186	22.4763	25.5283	22.515	23.5681	21.6624	22.333	20.2457	21.3593	20.7182	21.0276	20.908	22.3855	19.7098	19.1903	17.3001	19.1603	20.488	20.0103	20.7122	22.052	19.8109	17.5145	14.8482	22.0059	18.6682	15.9582	21.5654
Untreated HKSA 15	Donor #4	Untreated HKSA	28.6474	23.2672	24.2973	26.5429	26.8922	26.057	22.4028	23.283	25.4518	25.5847	24.4449	23.4567	17.4424	19.7941	19.5764	23.3787	20.8038	22.0826	19.0248	20.959	22.2152	24.913	22.0665	23.3317	21.5006	22.1601	19.8354	21.2921	21.2188	20.8312	21.2045	22.1144	19.8959	19.1903	16.7834	18.1948	20.2476	18.6398	20.3773	21.5118	20.1201	17.5079	15.8144	21.5283	18.4713	15.7422	21.5771
Untreated HKSA 16	Donor #4	Untreated HKSA	29.2655	24.265	24.0451	26.6146	27.5154	25.9043	22.3121	23.1042	25.9434	26.4387	25.2327	22.1875	18.1204	20.7473	19.504	23.3787	21.1645	23.1663	19.1738	20.5236	22.7203	24.9874	23.0893	23.7724	21.6446	22.384	20.6436	21.2921	21.463	21.0549	21.2045	22.5848	20.2733	19.1903	16.8104	19.4862	20.4617	19.0664	20.3773	21.8373	20.6744	17.5762	15.7262	22.1391	17.3748	16.0084	21.8419
Untreated HKSA 17	Donor #4	Untreated HKSA	28.8878	24.265	24.0451	26.2322	26.9982	26.057	22.5161	23.1861	25.2629	25.8111	24.6153	22.4827	17.9719	20.4486	19.8743	24.1503	21.2904	22.9491	19.1004	20.5236	22.2152	25.0584	22.5256	23.1236	21.2365	22.4185	20.7479	21.2921	21.2188	21.0549	20.4217	22.2867	20.1112	19.1903	16.8104	19.422	19.9162	20.1754	20.2558	22.262	20.1201	17.6412	15.8426	22.0286	17.9658	16.0905	22.0762
Untreated HKSA 18	Donor #4	Untreated HKSA	28.5962	23.8999	23.7403	25.675	27.0974	25.5935	22.0405	22.8059	25.0581	25.525	24.2668	21.464	18.387	19.9012	19.2699	23.5842	20.6359	23.3605	18.4162	20.2204	21.9916	25.6086	21.9639	23.0108	21.121	21.9918	19.9993	20.689	21.0358	20.8312	19.5279	22.1855	19.9336	19.1903	17.2123	19.3522	19.7248	19.5851	19.6912	21.6489	20.4204	17.7623	16.4483	21.4578	17.7966	15.7888	21.4608
Untreated HKSA 19	Donor #5	Untreated HKSA	28.7281	23.9798	24.1471	26.3964	27.118	26.1442	22.855	23.1349	24.9892	25.9258	24.6826	23.2501	17.4699	20.126	20.1247	23.3335	21.432	23.6972	19.1745	20.7158	22.1418	25.2447	22.312	23.268	21.5835	22.2717	19.8219	21.2645	20.0946	21.2943	20.5785	22.3889	20.3026	19.1903	16.6397	18.3246	19.9223	19.4204	20.1957	22.1934	19.631	17.8833	16.401	21.8896	17.9602	15.8535	21.4498
Untreated HKSA 20	Donor #5	Untreated HKSA	29.0905	24.2925	24.1471	25.9897	27.5457	26.1442	22.5088	23.1349	25.9908	26.1948	24.3898	22.0977	18.4418	20.5936	20.1247	23.7716	22.4453	24.2067	19.2046	21.2502	22.2249	25.4747	22.8266	23.2154	21.2996	22.4022	20.5231	21.1785	19.8539	21.4251	20.1314	22.7654	20.3026	19.1903	16.6397	18.3599	20.3031	19.1896	20.571	22.502	19.2006	17.6763	15.9067	22.151	17.7171	16.1081	21.9916
Untreated HKSA 21	Donor #5	Untreated HKSA	28.7764	24.2925	24.4286	25.7577	27.2324	26.4898	22.8818	23.3037	24.35	25.8975	24.1252	22.1421	18.8689	20.449	19.9864	23.4892	20.7848	22.8666	19.0174	21.2502	21.7689	25.3922	22.2683	22.6469	21.2217	22.4338	20.5231	21.3483	19.8539	21.4251	19.7023	22.5844	19.7148	19.1903	16.3239	18.1741	19.9223	19.6311	20.301	22.5794	19.4504	17.7821	16.4809	22.186	18.3591	16.189	21.9443
Untreated HKSA 22	Donor #5	Untreated HKSA	28.7281	24.2925	24.0472	25.9897	27.3416	26.1442	22.6294	22.9558	25.2269	25.8688	24.649	21.5619	18.8033	20.449	19.689	23.3335	21.548	23.0946	19.1439	20.941	22.0551	25.5788	22.312	23.2154	21.3744	22.2717	20.3687	21.0901	19.978	21.3388	19.8571	22.5844	19.0864	19.1903	15.7773	18.0277	19.7073	19.4204	20.1957	22.3389	19.4504	16.754	15.8872	22.1155	18.8191	16.3221	21.7413
Untreated HKSA 23	Donor #6	Untreated HKSA	28.7905	24.091	24.4346	25.8214	27.5134	26.0583	22.5354	23.4046	25.0374	25.8788	24.1487	22.718	17.2615	20.389	19.9205	23.289	21.4394	23.261	19.2807	20.9316	22.1065	25.5479	22.1628	22.802	21.6105	22.5549	20.2177	21.5596	20.8094	21.254	20.4963	22.4514	19.8247	19.1903	17.4043	18.6157	19.6701	19.5477	20.3498	22.2944	19.9572	16.8759	15.8448	22.3769	18.217	16.3135	21.2907
Untreated HKSA 24	Donor #6	Untreated HKSA	29.0364	24.185	24.5517	26.8649	27.6579	26.3305	22.6882	23.7661	26.0425	26.1711	24.8604	22.8965	16.5297	20.4678	20.5672	23.289	21.0422	23.3959	19.5019	21.35	22.6946	25.8629	22.6783	23.7012	22.0771	22.6462	20.2177	21.7906	20.8094	21.3804	21.3984	22.8641	20.2245	19.1903	17.5757	18.9289	20.1419	20.07	20.6746	22.3579	20.1069	17.4313	15.0465	22.2866	18.5355	17.5299	21.5273
Untreated HKSA 25	Donor #6	Untreated HKSA	28.5127	24.091	24.0517	26.0472	27.359	26.0051	22.3454	22.9827	24.5469	25.6155	24.4419	21.7216	19.2745	20.6519	19.4382	23.7309	21.8408	23.3959	18.8474	20.9316	22.2508	25.1035	22.0668	23.0213	21.7115	22.313	20.579	21.0412	20.2131	21.254	20.0992	22.403	19.3094	19.1903	16.6204	18.3407	19.874	19.6268	20.3649	22.4191	19.1012	17.3067	14.3718	22.0439	18.2744	17.6568	22.0121
Untreated HKSA 26	Donor #6	Untreated HKSA	28.6561	24.4399	24.8766	26.2831	27.6579	26.5741	22.9269	23.7661	25.2142	25.9136	24.3731	22.648	17.874	20.4678	20.1983	23.5258	21.3477	23.0173	19.5019	21.1478	21.8717	25.3694	22.421	23.0897	21.1573	22.9448	20.0138	22.0062	20.648	21.6112	20.0992	22.6567	20.0537	19.1903	17.0342	18.5284	19.874	20.4039	20.6746	22.3264	19.893	17.763	15.5574	22.4638	18.096	16.8163	21.6867
[truncated: 18 more columns]
